# Supplementary material for: Interactions between arsenic exposure, high-fat diet and NRF2 shape the complex responses in the murine gut microbiome and hepatic metabolism
Source: Front Microbiomes. 2022 Nov 23;1:1041188. doi: 10.3389/frmbi.2022.1041188 (PMC10540274; doi:10.3389/frmbi.2022.1041188)
Supplement: Supplementary file 1 [file DataSheet_1.zip]

Archive with 3 entries (3 files):
- Supplementary Table S1 and Figure S1AB.PDF
- Supplementary Table S2.XLSX
- Supplementary Table S3.XLSX
