# Supplementary material for: Interactions between arsenic exposure, high-fat diet and NRF2 shape the complex responses in the murine gut microbiome and hepatic metabolism
Source: Front Microbiomes. 2022 Nov 23;1:1041188. doi: 10.3389/frmbi.2022.1041188 (PMC10540274; doi:10.3389/frmbi.2022.1041188)
Supplement: Supplementary file 1 [file DataSheet_1.zip › Supplementary Table S3.XLSX]

## Sheet: Diet
	Df	Sum.Sq	Mean.Sq	F.value	Pr..F.	coefficients	std_err	chemical	treatment	q_value	N.PUBCHEM	N.KEGG	N.Group_HMDB
Diet404	1	332.28	332.28	661.016	5.41107e-22	-4.82363	0.475612	histidine betaine (hercynine)*	Diet	9.31787e-19	3083620
Diet269	1	227.582	227.582	5461.23	1.66975e-35	-4.74964	0.13694	campesterol	Diet	8.62591e-32	173183	C01789	HMDB02869
Diet50	1	163.489	163.489	334.802	8.00112e-18	-4.70128	0.468766	1-linoleoyl-GPI (18:2)*	Diet	3.17952e-15	NA
Diet451	1	107.384	107.384	242.118	6.59065e-16	-4.26306	0.446748	linoleoyl-linolenoyl-glycerol (18:2/18:3) [1]*	Diet	1.89152e-13	NA	HMDB07249
Diet542	1	129.932	129.932	151.43	2.96864e-13	-4.20564	0.621383	N-linolenoyltaurine*	Diet	3.48545e-11	NA
Diet399	1	103.969	103.969	230.753	1.25294e-15	-4.19355	0.450281	hexadecatrienoate (16:3n3)	Diet	3.08223e-13	5312428
Diet682	1	96.2208	96.2208	93.1503	1.03849e-10	-4.07596	0.681787	stearidonate (18:4n3)	Diet	5.70727e-09	5312508	C16300	HMDB06547
Diet45	1	134.38	134.38	519.176	1.70737e-20	-4.04134	0.341285	1-linoleoyl-2-linolenoyl-GPC (18:2/18:3)*	Diet	1.26004e-17	NA	HMDB08141
Diet14	1	106.395	106.395	367.371	2.21095e-18	-3.89596	0.361007	1,2-dilinoleoyl-GPE (18:2/18:2)*	Diet	9.51816e-16	9546812	HMDB09093
Diet430	1	94.9324	94.9324	72.0219	1.80427e-09	-3.78029	0.77016	kynurenate	Diet	7.39749e-08	3845	C01717	HMDB00715
Diet452	1	93.3157	93.3157	312.522	2.06476e-17	-3.66296	0.366559	linoleoyl-linolenoyl-glycerol (18:2/18:3) [2]*	Diet	7.11104e-15	NA	HMDB07250
Diet581	1	138.287	138.287	114.321	9.41352e-12	-3.54453	0.737793	palmitoleoyl-linoleoyl-glycerol (16:1/18:2) [1]*	Diet	7.15264e-10	NA	HMDB07132
Diet326	1	154.777	154.777	621.286	1.31702e-21	-3.27838	0.334822	ergothioneine	Diet	1.70094e-18	3032311	C05570	HMDB03045
Diet453	1	60.7362	60.7362	114.319	9.41501e-12	-3.22695	0.488957	linoleoyl-linoleoyl-glycerol (18:2/18:2) [1]*	Diet	7.15264e-10	NA	HMDB07248
Diet396	1	42.4515	42.4515	49.3924	8.22343e-08	-3.18924	0.621904	hexadecadienoate (16:2n6)	Diet	2.04976e-06	NA	HMDB00477
Diet705	1	50.9491	50.9491	181.767	2.88181e-14	-3.17664	0.355154	tetradecadienoate (14:2)*	Diet	5.1336e-12	5312409	HMDB00560
Diet285	1	85.1621	85.1621	209.87	4.40581e-15	-3.1388	0.427321	cinnamoylglycine	Diet	9.10417e-13	709625	HMDB11621
Diet443	1	44.8191	44.8191	34.1806	2.14341e-06	-3.01393	0.768153	linolenate [alpha or gamma; (18:3n3 or 6)]	Diet	4.04119e-05	5280934	C06426	HMDB03073
Diet70	1	67.4863	67.4863	569.689	4.55109e-21	-2.98708	0.230885	1-palmitoleoyl-2-linolenoyl-GPC (16:1/18:3)*	Diet	3.91849e-18	NA	HMDB08008
Diet448	1	32.5166	32.5166	56.451	2.24195e-08	-2.95204	0.509124	linoleoylcholine*	Diet	6.77305e-07	NA
Diet447	1	24.9324	24.9324	60.5302	1.11067e-08	-2.90833	0.430529	linoleoylcarnitine (C18:2)*	Diet	3.58609e-07	6450015	HMDB06469
Diet13	1	58.6023	58.6023	383.989	1.19405e-18	-2.76017	0.262062	1,2-dilinoleoyl-GPC (18:2/18:2)	Diet	5.60769e-16	5288075	HMDB08138
Diet591	1	27.2859	27.2859	64.5331	5.74925e-09	-2.7274	0.436198	palmitoyl-linolenoyl-glycerol (16:0/18:3) [2]*	Diet	2.10643e-07	NA	HMDB07105
Diet197	1	32.8347	32.8347	40.0069	5.64024e-07	-2.72416	0.607722	5-dodecenoate (12:1n7)	Diet	1.17018e-05	5312378	HMDB00529
Diet565	1	19.0875	19.0875	32.7632	3.02328e-06	-2.71394	0.512021	oleoyl-linolenoyl-glycerol (18:1/18:3) [2]*	Diet	5.44191e-05	NA	HMDB07220
Diet394	1	56.1874	56.1874	49.4799	8.08608e-08	-2.70913	0.714844	heptadecatrienoate (17:3)*	Diet	2.03769e-06	16061034	C16344
Diet506	1	80.1822	80.1822	187.784	1.88905e-14	-2.67804	0.438345	N-acetylcitrulline	Diet	3.61437e-12	656979	C15532	HMDB00856
Diet335	1	45.1376	45.1376	91.1021	1.3389e-10	-2.6736	0.472184	formiminoglutamate	Diet	7.20499e-09	439233	C00439	HMDB00854
Diet85	1	38.3267	38.3267	291.728	5.29803e-17	-2.63346	0.243146	1-palmitoyl-2-linoleoyl-GPE (16:0/18:2)	Diet	1.661e-14	9546747	HMDB05322
Diet454	1	47.4565	47.4565	152.286	2.76487e-13	-2.59278	0.374476	linoleoyl-linoleoyl-glycerol (18:2/18:2) [2]*	Diet	3.3217e-11	NA	HMDB07248
Diet406	1	54.3994	54.3994	93.3207	1.01696e-10	-2.49429	0.51217	homocitrulline	Diet	5.64904e-09	65072	C02427	HMDB00679
Diet114	1	43.8753	43.8753	396.552	7.61764e-19	-2.4303	0.223134	1-stearoyl-2-linoleoyl-GPI (18:0/18:2)	Diet	4.26159e-16	NA	HMDB09809
Diet492	1	43.0657	43.0657	128.108	2.37037e-12	-2.39039	0.38894	N2-acetyllysine	Diet	2.26765e-10	92907	C12989	HMDB00446
Diet145	1	25.5997	25.5997	33.0694	2.80483e-06	-2.36255	0.590215	2-hydroxyphenylacetate	Diet	5.10203e-05	11970	C05852	HMDB00669
Diet165	1	50.952	50.952	181.055	3.03192e-14	-2.33598	0.355862	3-hydroxy-3-methylglutarate	Diet	5.22097e-12	1662	C03761	HMDB00355
Diet579	1	43.8409	43.8409	119.226	5.67942e-12	-2.2986	0.406781	palmitoleoyl-arachidonoyl-glycerol (16:1/20:4) [2]*	Diet	4.88998e-10	NA
Diet87	1	51.3713	51.3713	421.363	3.25585e-19	-2.25846	0.234228	1-palmitoyl-2-linoleoyl-GPI (16:0/18:2)	Diet	2.10247e-16	NA	HMDB09784
Diet71	1	29.1264	29.1264	732.542	1.2325e-22	-2.24466	0.133762	1-palmitoleoyl-2-linoleoyl-GPC (16:1/18:2)*	Diet	3.18355e-19	NA	HMDB08006
Diet717	1	31.1127	31.1127	36.7648	1.168e-06	-2.22255	0.617105	trigonelline (N'-methylnicotinate)	Diet	2.29425e-05	5570	C01004	HMDB00875
Diet322	1	36.8573	36.8573	24.488	2.69393e-05	-2.22034	0.822983	eicosapentaenoate (EPA; 20:5n3)	Diet	0.000386579	446284	C06428	HMDB01999
Diet48	1	37.1665	37.1665	224.739	1.78062e-15	-2.2132	0.272799	1-linoleoyl-GPE (18:2)*	Diet	4.18121e-13	52925130	HMDB11507
Diet691	1	48.1738	48.1738	126.753	2.69975e-12	-2.20477	0.413555	suberoylcarnitine (C8-DC)	Diet	2.5358e-10	NA
Diet202	1	26.014	26.014	86.5423	2.3953e-10	-2.19111	0.367786	5-methylcytidine	Diet	1.22516e-08	92918	HMDB00982
Diet444	1	15.9157	15.9157	9.36893	0.00462196	-2.17459	0.874328	linoleoyl ethanolamide	Diet	0.0284251	5283446	HMDB12252
Diet484	1	19.153	19.153	85.2957	2.81947e-10	-2.1229	0.317879	N,N,N-trimethyl-5-aminovalerate	Diet	1.42798e-08	NA
Diet401	1	59.0253	59.0253	207.231	5.20511e-15	-2.10199	0.358013	hexanoylglycine	Diet	1.03421e-12	99463	HMDB00701
Diet549	1	19.7952	19.7952	11.846	0.00172291	-2.09526	0.867164	N-palmitoylglycine	Diet	0.0131665	151008	HMDB13034
Diet607	1	47.2285	47.2285	142.758	6.21749e-13	-2.03698	0.385841	phenylpropionylglycine	Diet	6.98251e-11	152323	HMDB00860
Diet543	1	24.2775	24.2775	20.8034	8.02092e-05	-2.02027	0.724671	N-linoleoyltaurine*	Diet	0.00103075	NA
Diet113	1	16.1617	16.1617	169.816	6.91979e-14	-1.99104	0.206948	1-stearoyl-2-linoleoyl-GPE (18:0/18:2)*	Diet	1.08326e-11	9546749	HMDB08994
Diet480	1	15.1253	15.1253	48.6015	9.58244e-08	-1.98517	0.374225	myristoleate (14:1n5)	Diet	2.34611e-06	5281119	C08322	HMDB02000
Diet244	1	6.86439	6.86439	19.7536	0.000111197	-1.98258	0.395443	arachidonoylcholine	Diet	0.00135979	NA
Diet496	1	60.9519	60.9519	596.401	2.36464e-21	-1.96371	0.214452	N6-carboxymethyllysine	Diet	2.44315e-18	123800
Diet166	1	41.0506	41.0506	121.344	4.58942e-12	-1.95623	0.390172	3-hydroxyadipate*	Diet	4.01846e-10	151913	HMDB00345
Diet489	1	12.35	12.35	55.2977	2.75135e-08	-1.94778	0.31702	N2,N2-dimethylguanosine	Diet	8.03021e-07	92919	HMDB04824
Diet127	1	22.6543	22.6543	216.774	2.87328e-15	-1.83614	0.216859	2-aminooctanoate	Diet	6.45364e-13	69522	HMDB00991
Diet64	1	19.2733	19.2733	171.557	6.07111e-14	-1.82702	0.224843	1-oleoyl-2-linoleoyl-GPE (18:1/18:2)*	Diet	9.80105e-12	9546753	HMDB05349
Diet168	1	53.5745	53.5745	95.1565	8.13023e-11	-1.8193	0.503345	3-hydroxybutyroylglycine**	Diet	4.71919e-09	NA
Diet223	1	23.7638	23.7638	63.9132	6.35448e-09	-1.81299	0.409043	adipoylcarnitine (C6-DC)	Diet	2.31178e-07	71296139	HMDB61677
Diet445	1	21.1147	21.1147	44.3266	2.25364e-07	-1.78396	0.462985	linoleoyl-arachidonoyl-glycerol (18:2/20:4) [1]*	Diet	5.15145e-06	NA	HMDB07257
Diet47	1	22.2805	22.2805	101.802	3.71458e-11	-1.77158	0.313827	1-linoleoyl-GPC (18:2)	Diet	2.42905e-09	11988421	C04100	HMDB10386
Diet237	1	28.9055	28.9055	91.5624	1.26412e-10	-1.77039	0.37691	anthranilate	Diet	6.87414e-09	227	C00108	HMDB01123
Diet261	1	3.8358	3.8358	22.5442	4.74109e-05	-1.69182	0.276705	betaine aldehyde	Diet	0.00063452	249	C00576	HMDB01252
Diet83	1	22.3663	22.3663	79.816	5.90086e-10	-1.69035	0.355106	1-palmitoyl-2-linoleoyl-glycosyl-GPE (16:0/18:2)**	Diet	2.77126e-08	NA
Diet82	1	21.1596	21.1596	326.888	1.11285e-17	-1.68043	0.170671	1-palmitoyl-2-gamma-linolenoyl-GPC (16:0/18:3n6)*	Diet	4.1064e-15	NA	HMDB07974
Diet135	1	46.9098	46.9098	116.577	7.44566e-12	-1.67985	0.425532	2'-deoxyguanosine 5'-monophosphate (dGMP)	Diet	6.01004e-10	65059	C00362	HMDB01044
Diet17	1	24.0357	24.0357	141.128	7.17438e-13	-1.66619	0.27684	1,5-anhydroglucitol (1,5-AG)	Diet	7.88571e-11	64960	C07326	HMDB02712
Diet490	1	16.4666	16.4666	9.72476	0.00399211	-1.66102	0.872908	N2,N5-diacetylornithine	Diet	0.0254715	10398396
Diet407	1	184.668	184.668	131.282	1.75556e-12	-1.62164	0.795607	homostachydrine*	Diet	1.85086e-10	441447	C08283	HMDB33433
Diet426	1	22.3284	22.3284	47.6489	1.15454e-07	-1.61572	0.459207	isovalerylcarnitine (C5)	Diet	2.77412e-06	6426851	HMDB00688
Diet431	1	31.1968	31.1968	107.441	1.97056e-11	-1.61434	0.361473	kynurenine	Diet	1.41388e-09	161166	C00328	HMDB00684
Diet243	1	13.3799	13.3799	38.3828	8.08576e-07	-1.59744	0.396064	arachidonoylcarnitine (C20:4)	Diet	1.63808e-05	NA
Diet427	1	34.2361	34.2361	103.787	2.96259e-11	-1.57458	0.38528	isovalerylglycine	Diet	2.01378e-09	546304	HMDB00678
Diet205	1	14.6508	14.6508	71.1059	2.06921e-09	-1.56087	0.304497	5-methyluridine (ribothymidine)	Diet	8.24417e-08	445408	HMDB00884
Diet545	1	47.2626	47.2626	168.642	7.56255e-14	-1.55509	0.355125	N-octanoylglycine	Diet	1.14906e-11	84290	HMDB00832
Diet588	1	6.01055	6.01055	11.4548	0.00200363	-1.54575	0.485925	palmitoylcholine	Diet	0.0149577	151731
Diet6	1	43.0272	43.0272	108.121	1.82888e-11	-1.53581	0.423178	1-(1-enyl-palmitoyl)-2-linoleoyl-GPE (P-16:0/18:2)*	Diet	1.3307e-09	NA	HMDB11343
Diet273	1	13.4149	13.4149	128.257	2.33694e-12	-1.52209	0.21695	carnosine	Diet	2.26765e-10	439224	C00386	HMDB00033
Diet222	1	17.8399	17.8399	97.9506	5.8196e-11	-1.50971	0.286285	adipate (C6-DC)	Diet	3.62218e-09	196	C06104	HMDB00448
Diet325	1	43.1417	43.1417	159.02	1.59944e-13	-1.50516	0.349405	enterolactone	Diet	2.23316e-11	10685477
Diet732	1	31.6841	31.6841	108.298	1.79364e-11	-1.49948	0.362841	valerylglycine	Diet	1.3237e-09	4737557	HMDB00927
Diet288	1	5.45588	5.45588	27.7421	1.09572e-05	-1.49009	0.297488	cytidine 5'-monophosphate (5'-CMP)	Diet	0.00017153	6131	C00055	HMDB00095
Diet100	1	30.9557	30.9557	156.541	1.95198e-13	-1.48082	0.298306	1-palmitoyl-GPI (16:0)	Diet	2.52099e-11	NA	HMDB61695
Diet491	1	9.40254	9.40254	55.2181	2.7908e-08	-1.47041	0.276814	N2-acetyl,N6,N6-dimethyllysine	Diet	8.09958e-07	NA
Diet274	1	25.8984	25.8984	394.298	8.2493e-19	-1.46236	0.171922	carotene diol (1)	Diet	4.26159e-16	NA
Diet340	1	9.68264	9.68264	65.5237	4.90622e-09	-1.43696	0.257872	galactonate	Diet	1.82342e-07	128869	C00880	HMDB00565
Diet111	1	6.53028	6.53028	29.9726	6.09799e-06	-1.42632	0.313119	1-stearoyl-2-linoleoyl-glycosyl-GPE (18:0/18:2)**	Diet	0.000101949	NA
Diet268	1	36.9404	36.9404	130.912	1.8176e-12	-1.40967	0.356342	butyrylglycine	Diet	1.87794e-10	88412	HMDB00808
Diet102	1	2.70428	2.70428	16.8266	0.000288273	-1.39709	0.268927	1-ribosyl-imidazoleacetate*	Diet	0.0031125	5117448	C05131	HMDB02331
Diet307	1	4.57408	4.57408	8.57449	0.00645096	-1.39039	0.489952	dihomo-linolenoylcarnitine (C20:3n3 or 6)*	Diet	0.0368239	NA
Diet534	1	21.1945	21.1945	66.4413	4.24234e-09	-1.3823	0.378877	N-formylmethionine	Diet	1.58811e-07	439750	C03145	HMDB01015
Diet621	1	13.9557	13.9557	42.6523	3.19443e-07	-1.35707	0.383717	propionylcarnitine (C3)	Diet	7.1439e-06	107738	C03017	HMDB00824
Diet131	1	18.931	18.931	156.777	1.91504e-13	-1.34656	0.233105	2'-deoxyadenosine 5'-monophosphate	Diet	2.52099e-11	12599	C00360	HMDB00905
Diet505	1	23.8358	23.8358	128.755	2.22855e-12	-1.34607	0.288628	N-acetylaspartate (NAA)	Diet	2.21398e-10	65065	C01042	HMDB00812
Diet412	1	15.6347	15.6347	101.986	3.63691e-11	-1.34179	0.262651	hypotaurine	Diet	2.42905e-09	107812	C00519	HMDB00965
Diet449	1	19.4326	19.4326	51.4886	5.52364e-08	-1.3405	0.412113	linoleoyl-docosahexaenoyl-glycerol (18:2/22:6) [1]*	Diet	1.47818e-06	NA
Diet689	1	6.53521	6.53521	36.5972	1.21399e-06	-1.33978	0.283473	stearoyl-linoleoyl-glycerol (18:0/18:2) [2]*	Diet	2.36659e-05	NA
Diet267	1	26.3994	26.3994	122.234	4.20035e-12	-1.32813	0.311751	butenoylglycine	Diet	3.80684e-10	6303498
Diet304	1	7.41061	7.41061	56.4754	2.23235e-08	-1.32053	0.242999	diacylglycerol (16:1/18:2 [2], 16:0/18:3 [1])*	Diet	6.77305e-07	NA
Diet402	1	12.2853	12.2853	23.1529	3.96255e-05	-1.31873	0.488649	hippurate	Diet	0.00054012	464	C01586	HMDB00714
Diet24	1	14.6335	14.6335	69.512	2.63436e-09	-1.31282	0.307787	13-HODE + 9-HODE	Diet	1.02324e-07	43013
Diet616	1	32.1226	32.1226	62.9142	7.47744e-09	-1.3108	0.479333	pimeloylcarnitine/3-methyladipoylcarnitine (C7-DC)	Diet	2.642e-07	NA
Diet311	1	16.2158	16.2158	87.5781	2.09465e-10	-1.28844	0.288654	dimethylarginine (SDMA + ADMA)	Diet	1.0821e-08	123831	C03626	HMDB01539
Diet688	1	8.63313	8.63313	89.8881	1.55974e-10	-1.28427	0.207893	stearoyl-docosahexaenoyl-glycerol (18:0/22:6) [2]*	Diet	8.22208e-09	NA
Diet44	1	23.4241	23.4241	238.72	7.96328e-16	-1.27054	0.210132	1-linoleoyl-2-arachidonoyl-GPE (18:2/20:4)*	Diet	2.05691e-13	NA	HMDB09102
Diet469	1	7.77331	7.77331	34.8333	1.83433e-06	-1.26105	0.316892	margaroylcarnitine (C17)*	Diet	3.49673e-05	NA	HMDB06210
Diet213	1	15.8805	15.8805	73.1075	1.53631e-09	-1.26078	0.31265	9,10-DiHOME	Diet	6.45252e-08	9966640	C14828	HMDB04704
Diet436	1	6.56472	6.56472	23.5608	3.51798e-05	-1.26054	0.354095	laurate (12:0)	Diet	0.000485933	3893	C02679	HMDB00638
Diet423	1	30.2858	30.2858	130.427	1.90244e-12	-1.25593	0.323253	isocaproylglycine	Diet	1.92705e-10	NA
Diet137	1	7.64359	7.64359	55.3097	2.74545e-08	-1.25533	0.249376	2'-deoxyuridine	Diet	8.03021e-07	13712	C00526	HMDB00012
Diet446	1	20.6553	20.6553	93.9346	9.43272e-11	-1.25343	0.314564	linoleoyl-arachidonoyl-glycerol (18:2/20:4) [2]*	Diet	5.35488e-09	NA	HMDB07257
Diet712	1	8.41655	8.41655	38.3917	8.06961e-07	-1.25272	0.31409	thymidine	Diet	1.63808e-05	5789	C00214	HMDB00273
Diet147	1	7.71516	7.71516	55.3214	2.73972e-08	-1.23356	0.250514	2-ketogulonate	Diet	8.03021e-07	50	C15673	HMDB11732
Diet592	1	7.3391	7.3391	45.1888	1.889e-07	-1.23108	0.270341	palmitoyl-linoleoyl-glycerol (16:0/18:2) [1]*	Diet	4.35651e-06	9543695	HMDB07103
Diet686	1	3.25794	3.25794	11.9804	0.00163647	-1.20633	0.349818	stearoylcarnitine (C18)	Diet	0.0126217	6426855	HMDB00848
Diet442	1	5.23423	5.23423	14.2299	0.000711141	-1.19945	0.406848	linoleate (18:2n6)	Diet	0.00643389	5280450	C01595	HMDB00673
Diet156	1	10.3377	10.3377	70.47	2.27742e-09	-1.18992	0.256931	2-palmitoleoyl-GPC (16:1)*	Diet	8.91299e-08	NA	HMDB10383
Diet112	1	4.84106	4.84106	165.305	9.76483e-14	-1.18888	0.114798	1-stearoyl-2-linoleoyl-GPC (18:0/18:2)*	Diet	1.40125e-11	NA	HMDB08039
Diet519	1	4.11397	4.11397	36.7849	1.1626e-06	-1.1693	0.224338	N-acetylneuraminate	Diet	2.29236e-05	439197	C00270	HMDB00230
Diet390	1	10.8291	10.8291	60.6567	1.08731e-08	-1.14987	0.283441	gulonate*	Diet	3.53615e-07	9794176	C00257	HMDB03290
Diet214	1	5.0518	5.0518	24.3513	2.8012e-05	-1.13122	0.30554	acetylcarnitine (C2)	Diet	0.000397729	1	C02571	HMDB00201
Diet678	1	26.4921	26.4921	44.6565	2.10594e-07	-1.11985	0.51668	sphingomyelin (d18:2/24:2)*	Diet	4.83524e-06	NA
Diet685	1	4.0299	4.0299	56.1574	2.36129e-08	-1.09574	0.179701	stearoyl-arachidonoyl-glycerol (18:0/20:4) [2]*	Diet	7.09211e-07	NA
Diet674	1	12.6799	12.6799	79.995	5.75679e-10	-1.09003	0.267074	sphingomyelin (d18:2/21:0, d16:2/23:0)*	Diet	2.7284e-08	NA
Diet729	1	6.08615	6.08615	212.872	3.65305e-15	-1.0768	0.113427	uridine	Diet	7.86319e-13	6029	C00299	HMDB00296
Diet450	1	21.1275	21.1275	107.068	2.05324e-11	-1.0533	0.297989	linoleoyl-docosahexaenoyl-glycerol (18:2/22:6) [2]*	Diet	1.45302e-09	NA	HMDB07266
Diet84	1	5.59337	5.59337	182.419	2.75131e-14	-1.01005	0.117465	1-palmitoyl-2-linoleoyl-GPC (16:0/18:2)	Diet	5.07616e-12	5287971	HMDB07973
Diet488	1	5.6251	5.6251	45.6052	1.73597e-07	-0.996528	0.235594	N1-methylinosine	Diet	4.02152e-06	65095	HMDB02721
Diet270	1	6.20056	6.20056	8.62734	0.00630769	-0.995015	0.5687	caprate (10:0)	Diet	0.0362464	2969	C01571	HMDB00511
Diet544	1	9.0611	9.0611	59.6289	1.29348e-08	-0.984869	0.261498	N-monomethylarginine	Diet	4.09945e-07	132862	C03884	HMDB29416
Diet180	1	33.4518	33.4518	157.499	1.80676e-13	-0.983579	0.309155	3-methylcrotonylglycine	Diet	2.45625e-11	169485	HMDB00459
Diet566	1	3.26827	3.26827	11.206	0.00220757	-0.948498	0.362277	oleoyl-linoleoyl-glycerol (18:1/18:2) [1]	Diet	0.0163152	NA	HMDB07219
Diet259	1	2.14873	2.14873	15.0183	0.000537228	-0.94123	0.253738	beta-hydroxyisovalerate	Diet	0.0051682	69362	HMDB00754
Diet481	1	5.13169	5.13169	24.2425	2.88985e-05	-0.930679	0.308637	myristoleoylcarnitine (C14:1)*	Diet	0.000407895	90659872
Diet630	1	3.00379	3.00379	72.6271	1.64924e-09	-0.929913	0.136424	pyridoxate	Diet	6.816e-08	6723	C00847	HMDB00017
Diet410	1	8.06516	8.06516	63.5093	6.78518e-09	-0.929137	0.239053	trans-4-hydroxyproline	Diet	2.43418e-07	5810	C01157	HMDB00725
Diet258	1	6.76838	6.76838	53.9421	3.51274e-08	-0.920382	0.237621	beta-guanidinopropanoate	Diet	9.9163e-07	67701	C03065	HMDB13222
Diet236	1	8.41343	8.41343	84.0404	3.32857e-10	-0.910251	0.21225	anserine	Diet	1.6534e-08	112072	C01262	HMDB00194
Diet203	1	3.05362	3.05362	16.3482	0.000338967	-0.907643	0.28992	5-methyltetrahydrofolate (5MeTHF)	Diet	0.00351252	146	C00440	HMDB01396
Diet512	1	12.6341	12.6341	95.5905	7.71492e-11	-0.886989	0.243878	N-acetylglycine	Diet	4.52901e-09	10972	HMDB00532
Diet201	1	14.1699	14.1699	80.7633	5.17987e-10	-0.881286	0.280985	5-methyl-2'-deoxycytidine	Diet	2.52445e-08	440055	C03592	HMDB02224
Diet101	1	20.6524	20.6524	101.882	3.68053e-11	-0.876638	0.302025	1-palmitoyl-GPS (16:0)*	Diet	2.42905e-09	9547100
Diet539	1	9.48911	9.48911	30.3148	5.58505e-06	-0.874545	0.375311	nicotinamide ribonucleotide (NMN)	Diet	9.45979e-05	14180	C00455	HMDB00229
Diet627	1	5.82249	5.82249	17.1835	0.000255758	-0.872777	0.390485	pyridoxal phosphate	Diet	0.00278744	1051	C00018	HMDB01491
Diet668	1	8.42973	8.42973	53.4988	3.80822e-08	-0.865691	0.266282	sphingomyelin (d18:1/21:0, d17:1/22:0, d16:1/23:0)*	Diet	1.06342e-06	NA
Diet593	1	5.19416	5.19416	108.464	1.76155e-11	-0.846584	0.146799	palmitoyl-linoleoyl-glycerol (16:0/18:2) [2]*	Diet	1.31886e-09	NA	HMDB07103
Diet673	1	5.0907	5.0907	84.841	2.99356e-10	-0.842149	0.164321	sphingomyelin (d18:2/16:0, d18:1/16:1)*	Diet	1.50143e-08	NA
Diet707	1	8.94002	8.94002	118.762	5.95313e-12	-0.8329	0.18405	thiamin (Vitamin B1)	Diet	5.04162e-10	1130	C00378	HMDB00235
Diet660	1	4.36195	4.36195	19.0216	0.000140272	-0.827393	0.321235	sphingomyelin (d18:0/18:0, d19:0/17:0)*	Diet	0.00166969	NA	HMDB12087
Diet182	1	3.92488	3.92488	13.8179	0.000825281	-0.824864	0.357518	3-methylglutarate/2-methylglutarate	Diet	0.00730034	NA	HMDB00752
Diet239	1	3.39325	3.39325	27.1647	1.28023e-05	-0.823348	0.237089	arabonate/xylonate	Diet	0.000198609	NA
Diet51	1	2.24672	2.24672	37.1533	1.06837e-06	-0.82267	0.164961	1-methyl-4-imidazoleacetate	Diet	2.11536e-05	75810	C05828	HMDB02820
Diet301	1	7.17587	7.17587	50.3232	6.88226e-08	-0.812007	0.253314	deoxycarnitine	Diet	1.79564e-06	134	C01181	HMDB01161
Diet92	1	3.14985	3.14985	76.0036	1.0088e-09	-0.811447	0.136563	1-palmitoyl-2-oleoyl-GPI (16:0/18:1)*	Diet	4.5317e-08	NA	HMDB09783
Diet21	1	6.82229	6.82229	45.8885	1.63944e-07	-0.804303	0.258654	12-HEPE	Diet	3.81502e-06	10041593	HMDB10202
Diet63	1	3.0439	3.0439	65.0649	5.27899e-09	-0.787978	0.145093	1-oleoyl-2-linoleoyl-GPC (18:1/18:2)*	Diet	1.94795e-07	NA
Diet440	1	4.58482	4.58482	80.3333	5.49475e-10	-0.779215	0.160258	lignoceroyl sphingomyelin (d18:1/24:0)	Diet	2.62832e-08	NA
Diet345	1	3.571	3.571	29.1589	7.53119e-06	-0.777414	0.234756	gamma-glutamylglutamate	Diet	0.000124699	92865	C05282	HMDB11737
Diet232	1	9.20379	9.20379	17.3099	0.000245212	-0.773438	0.489151	alpha-ketoglutarate	Diet	0.00270099	51	C00026	HMDB00208
Diet263	1	10.044	10.044	125.63	3.00939e-12	-0.762715	0.189676	beta-sitosterol	Diet	2.77616e-10	222284	C01753	HMDB00852
Diet122	1	7.527	7.527	50.1397	7.12695e-08	-0.751377	0.259912	1-stearoyl-GPS (18:0)*	Diet	1.85014e-06	9547101
Diet193	1	24.5244	24.5244	59.7666	1.26358e-08	-0.749173	0.429711	4-methylhexanoylglycine	Diet	4.02942e-07	NA
Diet706	1	6.14993	6.14993	49.3737	8.253e-08	-0.740593	0.236752	tetradecanedioate (C14-DC)	Diet	2.04976e-06	13185	HMDB00872
Diet200	1	5.08733	5.08733	36.3727	1.27868e-06	-0.731286	0.250879	5-hydroxylysine	Diet	2.48332e-05	1029	C16741	HMDB00450
Diet623	1	2.77686	2.77686	52.8219	4.31178e-08	-0.728682	0.153807	pseudouridine	Diet	1.18482e-06	15047	C02067	HMDB00767
Diet132	1	8.37795	8.37795	53.0844	4.10853e-08	-0.724335	0.266497	2'-deoxycytidine	Diet	1.14111e-06	13711	C00881	HMDB00014
Diet372	1	3.02772	3.02772	28.3182	9.39696e-06	-0.719224	0.219347	glycerophosphoinositol*	Diet	0.000150293	167572
Diet676	1	11.2449	11.2449	75.5135	1.08232e-09	-0.715696	0.258865	sphingomyelin (d18:2/23:1)*	Diet	4.69856e-08	NA
Diet531	1	13.1723	13.1723	26.3979	1.57824e-05	-0.710719	0.473862	N-delta-acetylornithine	Diet	0.000241219	9920500
Diet297	1	5.18351	5.18351	55.3471	2.72717e-08	-0.710126	0.205291	cytidine	Diet	8.03021e-07	6175	C00475	HMDB00089
Diet266	1	8.48294	8.48294	47.2413	1.25125e-07	-0.707828	0.284262	biopterin	Diet	2.96512e-06	445040	C06313	HMDB00468
Diet413	1	4.10556	4.10556	90.5345	1.43768e-10	-0.705448	0.142852	hypoxanthine	Diet	7.65676e-09	790	C00262	HMDB00157
Diet639	1	7.42324	7.42324	42.2348	3.48929e-07	-0.705093	0.281234	ribose 1-phosphate	Diet	7.73634e-06	439236	C00620	HMDB01489
Diet570	1	13.3657	13.3657	37.1699	1.06433e-06	-0.696648	0.402259	O-methyltyrosine	Diet	2.11536e-05	76957	HMDB14903
Diet8	1	5.95884	5.95884	148.215	3.88793e-13	-0.689133	0.134506	1-(1-enyl-palmitoyl)-2-palmitoyl-GPC (P-16:0/16:0)*	Diet	4.46334e-11	11146967	HMDB11206
Diet510	1	4.05296	4.05296	28.1758	9.75918e-06	-0.685688	0.254422	N-acetylglutamate	Diet	0.000155605	70914	C00624	HMDB01138
Diet596	1	2.60287	2.60287	83.2264	3.71054e-10	-0.684699	0.118632	pantothenate	Diet	1.82559e-08	6613	C00864	HMDB00210
Diet575	1	4.96796	4.96796	20.7019	8.27564e-05	-0.682397	0.328617	O-sulfo-L-tyrosine	Diet	0.00105822	514186
Diet20	1	3.43276	3.43276	14.5957	0.000623938	-0.679934	0.325324	12,13-DiHOME	Diet	0.00579724	10236635	C14829	HMDB04705
Diet560	1	1.39786	1.39786	39.4823	6.33013e-07	-0.678925	0.126223	oleoyl ethanolamide	Diet	1.30806e-05	5283454	HMDB02088
Diet93	1	1.92438	1.92438	78.9399	6.66347e-10	-0.664986	0.104738	1-palmitoyl-2-palmitoleoyl-GPC (16:0/16:1)*	Diet	3.07352e-08	NA	HMDB07969
Diet636	1	4.58385	4.58385	49.5143	8.03284e-08	-0.662329	0.204106	riboflavin (Vitamin B2)	Diet	2.0342e-06	493570	C00255	HMDB00244
Diet251	1	5.3057	5.3057	61.0853	1.01198e-08	-0.658412	0.197701	aspartate	Diet	3.32985e-07	5960	C00049	HMDB00191
Diet296	1	5.30136	5.30136	20.5164	8.76377e-05	-0.656707	0.340996	cystine	Diet	0.00110965	67678	C00491	HMDB00192
Diet77	1	5.79702	5.79702	117.946	6.46952e-12	-0.656531	0.14872	1-palmitoyl-2-arachidonoyl-GPI (16:0/20:4)*	Diet	5.30501e-10	NA	HMDB09789
Diet708	1	12.5183	12.5183	104.226	2.81922e-11	-0.648323	0.232483	thiamin monophosphate	Diet	1.94188e-09	3382778	C01081	HMDB02666
Diet347	1	2.36119	2.36119	8.7172	0.0060719	-0.644836	0.349127	gamma-glutamylglycine	Diet	0.0352047	165527	HMDB11667
Diet163	1	10.3552	10.3552	42.1958	3.51827e-07	-0.635822	0.332316	3-aminoisobutyrate	Diet	7.75916e-06	64956	C05145	HMDB03911
Diet110	1	1.36739	1.36739	27.4682	1.17943e-05	-0.63539	0.149671	1-stearoyl-2-docosahexaenoyl-GPE (18:0/22:6)*	Diet	0.000184076	9546798	HMDB05334
Diet11	1	5.21081	5.21081	98.0589	5.74555e-11	-0.622938	0.154638	1-(1-enyl-stearoyl)-2-linoleoyl-GPE (P-18:0/18:2)*	Diet	3.61969e-09	NA	HMDB11376
Diet608	1	2.73797	2.73797	14.9999	0.000540731	-0.622246	0.2866	phenylpyruvate	Diet	0.00519222	997	C00166	HMDB00205
Diet526	1	5.32254	5.32254	75.5604	1.07504e-09	-0.613004	0.17804	nicotinamide adenine dinucleotide (NAD+)	Diet	4.69856e-08	5893	C00003	HMDB00902
Diet567	1	2.11662	2.11662	22.4834	4.82752e-05	-0.610314	0.205824	oleoyl-linoleoyl-glycerol (18:1/18:2) [2]	Diet	0.000644418	NA	HMDB07219
Diet403	1	4.80988	4.80988	71.4227	1.97317e-09	-0.608149	0.174083	histidine	Diet	8.0263e-08	6274	C00135	HMDB00177
Diet669	1	5.96431	5.96431	97.7317	5.97245e-11	-0.602347	0.165718	sphingomyelin (d18:1/22:1, d18:2/22:0, d16:1/24:1)*	Diet	3.67306e-09	NA	HMDB12104
Diet495	1	12.6233	12.6233	60.651	1.08836e-08	-0.599003	0.306037	N6-acetyllysine	Diet	3.53615e-07	92832	C02727	HMDB00206
Diet121	1	3.94448	3.94448	52.8739	4.27064e-08	-0.598917	0.183223	1-stearoyl-GPI (18:0)	Diet	1.17979e-06	NA	HMDB61696
Diet536	1	1.86961	1.86961	41.9167	3.73336e-07	-0.590597	0.141673	N-glycolylneuraminate	Diet	8.17226e-06	123802	C03410	HMDB00833
Diet417	1	20.7034	20.7034	43.0979	2.90886e-07	-0.588278	0.464942	indolelactate	Diet	6.53355e-06	92904	C02043	HMDB00671
Diet332	1	1.81886	1.81886	20.4037	9.07527e-05	-0.587666	0.200286	ethylmalonate	Diet	0.00114348	11756	HMDB00622
Diet54	1	9.49132	9.49132	16.8146	0.000289437	-0.582078	0.503995	1-methylhistamine	Diet	0.00311506	3614	C05127	HMDB00898
Diet648	1	2.14487	2.14487	19.7495	0.000111341	-0.576382	0.221069	sedoheptulose	Diet	0.00135979	5459879	HMDB03219
Diet211	1	3.08162	3.08162	48.9943	8.87971e-08	-0.572848	0.168238	7-methylguanine	Diet	2.18441e-06	11361	C02242	HMDB00897
Diet300	1	4.59642	4.59642	49.5177	8.02769e-08	-0.569753	0.204379	dehydroascorbate	Diet	2.0342e-06	835	C05422	HMDB01264
Diet524	1	3.60644	3.60644	42.1806	3.52962e-07	-0.567796	0.19615	N-acetylthreonine	Diet	7.75916e-06	152204	HMDB62557
Diet43	1	12.6853	12.6853	240.792	7.0936e-16	-0.565526	0.15397	1-linoleoyl-2-arachidonoyl-GPC (18:2/20:4n6)*	Diet	1.92871e-13	NA	HMDB08147
Diet334	1	5.38966	5.38966	55.1482	2.82593e-08	-0.557959	0.209711	flavin mononucleotide (FMN)	Diet	8.15572e-07	710	C00061	HMDB01520
Diet520	1	2.61171	2.61171	12.0363	0.00160189	-0.555944	0.31248	N-acetylphenylalanine	Diet	0.0124629	74839	C03519	HMDB00512
Diet375	1	3.49949	3.49949	105.677	2.39599e-11	-0.553982	0.122073	glycine	Diet	1.67266e-09	750	C00037	HMDB00123
Diet254	1	4.05914	4.05914	43.29	2.79425e-07	-0.546581	0.205414	behenoyl sphingomyelin (d18:1/22:0)*	Diet	6.30353e-06	NA	HMDB12103
Diet187	1	6.88758	6.88758	19.0528	0.000138881	-0.54587	0.40333	4-guanidinobutanoate	Diet	0.00166078	500	C01035	HMDB03464
Diet351	1	4.24367	4.24367	9.92787	0.00367463	-0.538116	0.43858	gamma-glutamylphenylalanine	Diet	0.0241073	111299	HMDB00594
Diet422	1	10.7591	10.7591	96.7907	6.68003e-11	-0.537726	0.223655	isobutyrylcarnitine (C4)	Diet	4.01268e-09	168379	HMDB00736
Diet86	1	8.77506	8.77506	99.0855	5.09129e-11	-0.535788	0.19963	1-palmitoyl-2-linoleoyl-GPG (16:0/18:2)	Diet	3.2877e-09	NA	HMDB10575
Diet272	1	11.2381	11.2381	89.6341	1.61067e-10	-0.534971	0.237529	carnitine	Diet	8.4048e-09	10917	C00318	HMDB00062
Diet149	1	8.2526	8.2526	44.1464	2.33896e-07	-0.527345	0.290037	2-methylbutyrylcarnitine (C5)	Diet	5.29958e-06	6426901	HMDB00378
Diet152	1	2.34903	2.34903	25.4184	2.07108e-05	-0.527315	0.203928	2'-O-methylcytidine	Diet	0.000307448	150971
Diet191	1	6.86326	6.86326	115.47	8.34977e-12	-0.520596	0.163545	4-imidazoleacetate	Diet	6.53559e-10	96215	C02835	HMDB02024
Diet736	1	2.59225	2.59225	69.035	2.83392e-09	-0.517239	0.12999	xanthine	Diet	1.09254e-07	1188	C00385	HMDB00292
Diet508	1	2.93285	2.93285	66.937	3.92421e-09	-0.506764	0.140416	N-acetylglucosamine/N-acetylgalactosamine	Diet	1.47974e-07	24139	HMDB00215
Diet576	1	4.36813	4.36813	57.9262	1.7324e-08	-0.503763	0.184211	oxalate (ethanedioate)	Diet	5.39132e-07	971	C00209	HMDB02329
Diet737	1	4.04304	4.04304	32.0038	3.6472e-06	-0.5036	0.238429	xanthosine	Diet	6.49705e-05	64959	C01762	HMDB00299
Diet98	1	2.82322	2.82322	75.755	1.0454e-09	-0.499031	0.129501	1-palmitoyl-GPE (16:0)	Diet	4.65565e-08	9547069	HMDB11503
Diet584	1	2.71421	2.71421	71.0886	2.07461e-09	-0.497063	0.131077	palmitoyl ethanolamide	Diet	8.24417e-08	4671	C16512	HMDB02100
Diet535	1	10.2445	10.2445	41.312	4.24919e-07	-0.487268	0.334052	N-formylphenylalanine	Diet	9.10842e-06	759256
Diet333	1	2.24475	2.24475	39.2296	6.69398e-07	-0.478845	0.160466	flavin adenine dinucleotide (FAD)	Diet	1.37773e-05	643975	C00016	HMDB01248
Diet555	1	5.42829	5.42829	24.1943	2.93004e-05	-0.476177	0.317747	N-stearoyl-sphinganine (d18:0/18:0)*	Diet	0.00041244	5283573
Diet478	1	1.13197	1.13197	24.9834	2.34065e-05	-0.473781	0.14279	myo-inositol	Diet	0.000342543	892	C00137	HMDB00211
Diet504	1	3.02436	3.02436	25.6391	1.94721e-05	-0.470486	0.230394	N-acetylasparagine	Diet	0.000292421	99715	HMDB06028
Diet675	1	5.20407	5.20407	56.791	2.11176e-08	-0.466932	0.203066	sphingomyelin (d18:2/23:0, d18:1/23:1, d17:1/24:1)*	Diet	6.45524e-07	NA
Diet139	1	8.72088	8.72088	29.5086	6.87541e-06	-0.460695	0.36468	2-hydroxyadipate	Diet	0.000114576	193530	C02360	HMDB00321
Diet150	1	1.44457	1.44457	23.968	3.12706e-05	-0.454748	0.164687	2-methylcitrate/homocitrate	Diet	0.000435428	NA
Diet280	1	3.57483	3.57483	46.1762	1.54724e-07	-0.447822	0.186649	C-glycosyltryptophan	Diet	3.63319e-06	10981970
Diet348	1	2.96173	2.96173	8.25838	0.00738496	-0.442536	0.401727	gamma-glutamylhistidine	Diet	0.0406672	7017195
Diet690	1	3.22079	3.22079	13.6956	0.000862829	-0.441474	0.325309	suberate (C8-DC)	Diet	0.00752935	10457	C08278	HMDB00893
Diet235	1	0.622386	0.622386	11.0697	0.00232862	-0.437978	0.159063	adenosine 5'-monophosphate (AMP)	Diet	0.0170634	6083	C00020	HMDB00045
Diet206	1	0.376745	0.376745	16.4201	0.000330774	-0.437703	0.101611	5-oxoproline	Diet	0.00345689	7405	C01879	HMDB00267
Diet493	1	4.62258	4.62258	61.711	9.11821e-09	-0.437683	0.183598	N6,N6,N6-trimethyllysine	Diet	3.07874e-07	440120	C03793	HMDB01325
Diet472	1	2.4602	2.4602	63.6865	6.59256e-09	-0.435941	0.131846	methionine	Diet	2.38162e-07	6137	C00073	HMDB00696
Diet714	1	8.8802	8.8802	27.8387	1.06774e-05	-0.434153	0.378872	tiglylcarnitine (C5:1-DC)	Diet	0.00016859	22833596	HMDB02366
Diet606	1	8.65516	8.65516	51.9337	5.08288e-08	-0.433903	0.273854	phenyllactate (PLA)	Diet	1.36761e-06	3848	C05607	HMDB00779
Diet677	1	4.28512	4.28512	74.7723	1.20459e-09	-0.431897	0.16059	sphingomyelin (d18:2/24:1, d18:1/24:2)*	Diet	5.18575e-08	NA
Diet302	1	6.63185	6.63185	17.2206	0.000252615	-0.431527	0.416294	deoxycholate	Diet	0.00275901	222528	C04483	HMDB00626
Diet90	1	0.668038	0.668038	12.6906	0.00125085	-0.429436	0.15391	1-palmitoyl-2-oleoyl-GPE (16:0/18:1)	Diet	0.0101125	5283496	HMDB05320
Diet73	1	3.77269	3.77269	22.7329	4.4836e-05	-0.421366	0.273278	1-palmitoleoyl-GPC (16:1)*	Diet	0.000603185	24779461	HMDB10383
Diet195	1	1.34144	1.34144	19.9718	0.000103833	-0.412898	0.173853	5,6-dihydrouridine	Diet	0.00127715	94312
Diet632	1	5.8349	5.8349	20.2898	9.40225e-05	-0.405859	0.359736	pyruvate	Diet	0.00117608	1060	C00022	HMDB00243
Diet161	1	8.84542	8.84542	152.826	2.64416e-13	-0.398601	0.161386	3-(4-hydroxyphenyl)lactate	Diet	3.25232e-11	9378	C03672	HMDB00755
Diet694	1	0.908042	0.908042	14.2394	0.0007087	-0.395611	0.1694	sulfate*	Diet	0.00642306	1118	C00059	HMDB01448
Diet629	1	8.07932	8.07932	80.4905	5.37737e-10	-0.395532	0.212531	pyridoxamine phosphate	Diet	2.59621e-08	1053	C00647	HMDB01555
Diet378	1	1.82167	1.82167	23.3262	3.76668e-05	-0.392173	0.187464	glycosyl ceramide (d18:2/24:1, d18:1/24:2)*	Diet	0.000516145	NA
Diet397	1	4.2501	4.2501	35.3589	1.62009e-06	-0.391924	0.232572	hexadecanedioate (C16-DC)	Diet	3.09977e-05	10459	C19615	HMDB00672
Diet614	1	2.74962	2.74962	14.3739	0.00067534	-0.391042	0.293397	picolinate	Diet	0.00617487	1018	C10164	HMDB02243
Diet192	1	4.41749	4.41749	14.1524	0.000731238	-0.391022	0.374782	4-methyl-2-oxopentanoate	Diet	0.00655829	70	C00233	HMDB00695
Diet167	1	7.48563	7.48563	25.1018	2.2637e-05	-0.388043	0.366326	3-hydroxybutyrate (BHBA)	Diet	0.00033317	441	C01089	HMDB00357
Diet287	1	0.963857	0.963857	13.6261	0.000884993	-0.380107	0.178413	citrulline	Diet	0.00761979	9750	C00327	HMDB00904
Diet379	1	0.516484	0.516484	7.87793	0.00870776	-0.374212	0.171763	glycosyl-N-nervonoyl-sphingosine (d18:1/24:1)*	Diet	0.0456693	NA
Diet514	1	1.97596	1.97596	10.4721	0.00295066	-0.373506	0.291393	N-acetylisoleucine	Diet	0.0205156	2802421	HMDB61684
Diet105	1	0.95805	0.95805	38.0384	8.7375e-07	-0.370645	0.106461	1-stearoyl-2-arachidonoyl-GPE (18:0/20:4)	Diet	1.7632e-05	5289133	HMDB09003
Diet494	1	5.17407	5.17407	47.5635	1.17412e-07	-0.36929	0.221251	N6,N6-dimethyllysine	Diet	2.80809e-06	193344	C05545	HMDB13287
Diet558	1	3.45344	3.45344	30.6264	5.15794e-06	-0.368236	0.22526	octadecenedioate (C18:1-DC)*	Diet	8.79403e-05	NA
Diet360	1	0.833413	0.833413	11.6783	0.00183769	-0.365266	0.179204	glutamate	Diet	0.0139406	611	C00025	HMDB00148
Diet416	1	4.61953	4.61953	28.6547	8.59672e-06	-0.36521	0.269344	indole-3-carboxylate	Diet	0.000138783	69867	C19837	HMDB03320
Diet476	1	1.45306	1.45306	17.5068	0.000229688	-0.364161	0.193261	methylphosphate	Diet	0.00254919	13130	HMDB61711
Diet645	1	1.51071	1.51071	16.7191	0.000298905	-0.356142	0.201646	S-adenosylhomocysteine (SAH)	Diet	0.00317725	439155	C00021	HMDB00939
Diet342	1	2.07571	2.07571	13.7619	0.000842256	-0.352597	0.260526	gamma-aminobutyrate (GABA)	Diet	0.00739982	119	C00334	HMDB00112
Diet572	1	2.22615	2.22615	30.778	4.963e-06	-0.350158	0.180411	ornithine	Diet	8.54628e-05	6262	C00077	HMDB03374
Diet650	1	2.82274	2.82274	68.8947	2.89566e-09	-0.346532	0.135784	serine	Diet	1.10807e-07	5951	C00065	HMDB00187
Diet299	1	4.1981	4.1981	41.0073	4.53737e-07	-0.345866	0.214636	2'-deoxycytidine 5'-monophosphate	Diet	9.60658e-06	13945	C00239	HMDB01202
Diet76	1	1.74503	1.74503	167.189	8.44849e-14	-0.339773	0.0685337	1-palmitoyl-2-arachidonoyl-GPE (16:0/20:4)*	Diet	1.247e-11	9546800	HMDB05323
Diet257	1	7.15488	7.15488	9.34666	0.0046648	-0.336826	0.58692	beta-citrylglutamate	Diet	0.0285525	72715786	C20775
Diet628	1	2.53879	2.53879	41.3792	4.18826e-07	-0.330591	0.166161	pyridoxamine	Diet	9.01523e-06	1052	C00534	HMDB01431
Diet220	1	1.54736	1.54736	10.0987	0.00342863	-0.321324	0.262585	adenosine 5'-diphosphoribose (ADP-ribose)	Diet	0.0228664	192	C00301	HMDB01178
Diet696	1	0.523502	0.523502	11.0327	0.00236267	-0.31602	0.146125	taurine	Diet	0.0172152	1123	C00245	HMDB00251
Diet424	1	1.4039	1.4039	36.7148	1.18154e-06	-0.311911	0.131176	isoleucine	Diet	2.31205e-05	6306	C00407	HMDB00172
Diet618	1	1.79377	1.79377	49.4302	8.16375e-08	-0.310211	0.127789	proline	Diet	2.04728e-06	145742	C00148	HMDB00162
Diet418	1	1.46618	1.46618	25.9581	1.78193e-05	-0.309277	0.159427	inosine	Diet	0.000269954	6021	C00294	HMDB00195
Diet81	1	0.586518	0.586518	54.545	3.1495e-08	-0.306497	0.0695616	1-palmitoyl-2-docosahexaenoyl-GPE (16:0/22:6)*	Diet	8.93974e-07	9546799	HMDB05324
Diet733	1	2.66249	2.66249	61.2367	9.86714e-09	-0.306369	0.139876	valine	Diet	3.26754e-07	6287	C00183	HMDB00883
Diet384	1	3.3727	3.3727	13.7329	0.000851188	-0.304269	0.33244	glycylvaline	Diet	0.00745698	97417	HMDB28854
Diet602	1	3.89078	3.89078	18.6134	0.00015994	-0.30053	0.306698	phenylacetylglycine	Diet	0.00187358	68144	C05598	HMDB00821
Diet635	1	2.55907	2.55907	23.526	3.55378e-05	-0.300231	0.221245	ribitol	Diet	0.000489568	6912	C00474	HMDB00508
Diet503	1	2.3543	2.3543	18.9653	0.000142823	-0.294413	0.236351	N-acetylarginine	Diet	0.00169614	67427	C02562	HMDB04620
Diet711	1	2.25613	2.25613	68.4355	3.1079e-09	-0.292105	0.1218	threonine	Diet	1.18054e-07	6288	C00188	HMDB00167
Diet456	1	2.03045	2.03045	93.3645	1.01151e-10	-0.285909	0.0989262	lysine	Diet	5.64904e-09	5962	C00047	HMDB00182
Diet53	1	1.83226	1.83226	30.6871	5.07889e-06	-0.285158	0.163916	N1-methyladenosine	Diet	8.6958e-05	27476	C02494	HMDB03331
Diet609	1	0.660614	0.660614	52.0843	4.94241e-08	-0.284038	0.0755486	phosphate	Diet	1.33678e-06	1061	C00009	HMDB01429
Diet437	1	2.15375	2.15375	57.1446	1.98487e-08	-0.283428	0.130232	leucine	Diet	6.10348e-07	6106	C00123	HMDB00687
Diet295	1	1.42968	1.42968	21.2094	7.08313e-05	-0.280539	0.174165	cysteine-glutathione disulfide	Diet	0.000919383	4247235	HMDB00656
Diet530	1	5.1051	5.1051	61.4068	9.59118e-09	-0.280165	0.193419	N-behenoyl-sphingadienine (d18:2/22:0)*	Diet	3.21741e-07	NA
Diet603	1	1.56114	1.56114	63.3369	6.97843e-09	-0.278809	0.105317	phenylalanine	Diet	2.48625e-07	6140	C00079	HMDB00159
Diet119	1	0.373712	0.373712	8.34236	0.00712334	-0.254646	0.141981	1-stearoyl-GPE (18:0)	Diet	0.0397399	9547068	HMDB11130
Diet58	1	1.65941	1.65941	48.5148	9.7455e-08	-0.242718	0.124064	1-myristoyl-2-palmitoyl-GPC (14:0/16:0)	Diet	2.37478e-06	129657	HMDB07869
Diet537	1	1.07788	1.07788	41.036	4.5094e-07	-0.233743	0.10872	nicotinamide	Diet	9.58665e-06	936	C00153	HMDB01406
Diet179	1	10.3614	10.3614	18.1427	0.000186345	-0.232979	0.506948	3-methyl-2-oxobutyrate	Diet	0.00212978	49	C00141	HMDB00019
Diet408	1	5.25128	5.25128	16.194	0.000357285	-0.231749	0.381999	hydroxy-N6,N6,N6-trimethyllysine*	Diet	0.00367676	NA
Diet28	1	2.3054	2.3054	42.3458	3.40819e-07	-0.220669	0.156522	16-hydroxypalmitate	Diet	7.58909e-06	10466	C18218	HMDB06294
Diet617	1	3.76665	3.76665	51.2093	5.82084e-08	-0.218601	0.181932	pipecolate	Diet	1.53421e-06	849	C00408	HMDB00070
Diet107	1	1.13285	1.13285	30.9454	4.75663e-06	-0.218572	0.128349	1-stearoyl-2-arachidonoyl-GPS (18:0/20:4)	Diet	8.24422e-05	NA	HMDB12383
Diet600	1	5.22628	5.22628	11.6032	0.00189171	-0.201012	0.450208	phenethylamine	Diet	0.014225	1001	C05332	HMDB02017
Diet226	1	0.397848	0.397848	33.9075	2.28885e-06	-0.200074	0.0726637	alanine	Diet	4.26866e-05	5950	C00041	HMDB00161
Diet719	1	1.72941	1.72941	37.6785	9.47882e-07	-0.187729	0.143717	tryptophan	Diet	1.90535e-05	6305	C00078	HMDB00929
Diet37	1	1.87756	1.87756	18.7596	0.000152578	-0.185621	0.212223	1-carboxyethyltyrosine	Diet	0.0018037	NA
Diet5	1	0.630415	0.630415	17.2572	0.000249548	-0.182297	0.128214	1-(1-enyl-palmitoyl)-2-arachidonoyl-GPE (P-16:0/20:4)*	Diet	0.00273708	NA	HMDB11352
Diet329	1	1.04573	1.04573	11.3781	0.00206426	-0.181237	0.203368	erythritol	Diet	0.015366	222285	C00503	HMDB02994
Diet42	1	4.20172	4.20172	12.5607	0.00131334	-0.177526	0.387984	1-lignoceroyl-GPC (24:0)	Diet	0.0105189	NA	HMDB10405
Diet692	1	6.13119	6.13119	32.8427	2.96488e-06	-0.172936	0.289841	succinate	Diet	5.35544e-05	1110	C00042	HMDB00254
Diet343	1	1.19358	1.19358	33.0295	2.83233e-06	-0.164497	0.127521	gamma-carboxyglutamate	Diet	5.13397e-05	40772	HMDB41900
Diet498	1	2.73143	2.73143	30.1726	5.79249e-06	-0.157098	0.201834	N6-methyllysine	Diet	9.74723e-05	164795	C02728	HMDB02038
Diet720	1	0.87714	0.87714	9.37848	0.00460373	-0.155449	0.205151	tyrosine	Diet	0.0283805	6057	C00082	HMDB00158
Diet106	1	0.322701	0.322701	24.2608	2.87474e-05	-0.147019	0.0773667	1-stearoyl-2-arachidonoyl-GPI (18:0/20:4)	Diet	0.000406874	NA	HMDB09815
Diet36	1	1.67493	1.67493	16.3422	0.000339666	-0.14413	0.214758	1-carboxyethylphenylalanine	Diet	0.00351252	NA
Diet671	1	0.55512	0.55512	22.9663	4.18557e-05	-0.140879	0.104293	sphingomyelin (d18:1/24:1, d18:2/24:0)*	Diet	0.000569017	NA	HMDB12107
Diet624	1	3.5307	3.5307	40.1494	5.46703e-07	-0.139911	0.198929	pterin	Diet	1.13882e-05	73000	C00715	HMDB00802
Diet414	1	1.90763	1.90763	13.5372	0.000914213	-0.138644	0.251819	imidazole lactate	Diet	0.00780632	440129	C05568	HMDB02320
Diet338	1	5.53686	5.53686	32.3456	3.35086e-06	-0.13734	0.277543	fructosyllysine	Diet	6.01061e-05	123708
Diet320	1	2.76814	2.76814	8.03552	0.00813108	-0.136718	0.393725	dodecadienoate (12:2)*	Diet	0.0434836	NA
Diet515	1	2.91442	2.91442	25.3792	2.09393e-05	-0.131979	0.227323	N-acetyl-isoputreanine*	Diet	0.00030995	NA
Diet277	1	0.888653	0.888653	18.0109	0.000194553	-0.131568	0.149006	ceramide (d18:1/14:0, d16:1/16:0)*	Diet	0.00221379	NA
Diet383	1	1.77951	1.77951	8.67763	0.00617454	-0.123917	0.303778	glycylleucine	Diet	0.0356797	92843	C02155	HMDB00759
Diet670	1	2.03118	2.03118	31.5808	4.05327e-06	-0.120694	0.170125	sphingomyelin (d18:1/22:2, d18:2/22:1, d16:1/24:2)*	Diet	7.12217e-05	NA
Diet321	1	7.37637	7.37637	17.5603	0.000225659	-0.119832	0.434772	dodecanedioate (C12-DC)	Diet	0.00251783	12736	C02678	HMDB00623
Diet586	1	3.19554	3.19554	121.704	4.4278e-12	-0.119667	0.108699	palmitoyl-arachidonoyl-glycerol (16:0/20:4) [2]*	Diet	3.9438e-10	NA	HMDB07112
Diet388	1	1.01535	1.01535	13.6804	0.000867619	-0.117279	0.182753	guanosine	Diet	0.00754566	6802	C00387	HMDB00133
Diet136	1	3.05438	3.05438	22.3865	4.96847e-05	-0.102784	0.247784	2'-deoxyinosine	Diet	0.000658119	65058	C05512	HMDB00071
Diet34	1	2.5259	2.5259	17.3338	0.000243265	-0.101047	0.256075	1-carboxyethylisoleucine	Diet	0.00268527	NA
Diet363	1	5.93129	5.93129	19.9422	0.000104802	-0.0981165	0.365843	glutarate (C5-DC)	Diet	0.001286	743	C00489	HMDB00661
Diet473	1	1.83719	1.83719	25.5846	1.97702e-05	-0.0980295	0.17976	methionine sulfoxide	Diet	0.000296037	158980	C02989	HMDB02005
Diet153	1	2.89551	2.89551	22.5834	4.68634e-05	-0.0916078	0.2402	2'-O-methyluridine	Diet	0.000628821	102212
Diet115	1	2.41762	2.41762	155.955	2.04683e-13	-0.0912096	0.0835218	1-stearoyl-2-oleoyl-GPC (18:0/18:1)	Diet	2.579e-11	NA	HMDB08038
Diet60	1	4.18473	4.18473	55.0399	2.8813e-08	-0.0892503	0.18497	1-oleoyl-2-arachidonoyl-GPI (18:1/20:4) *	Diet	8.26934e-07	NA	HMDB09844
Diet128	1	1.27968	1.27968	15.6726	0.0004275	-0.0687875	0.191684	adenosine 2'-monophosphate (2'-AMP)	Diet	0.00426345	94136	C00946	HMDB11617
Diet38	1	1.69056	1.69056	30.4801	5.354e-06	-0.0603153	0.157984	1-carboxyethylvaline	Diet	9.09828e-05	NA
Diet25	1	2.48745	2.48745	36.0107	1.39081e-06	-0.0446309	0.176306	14,15-DiHETrE	Diet	2.69097e-05	5283147	C14775	HMDB02265
Diet230	1	0.663	0.663	8.85897	0.00571907	-0.0378144	0.183515	alpha-hydroxyisovalerate	Diet	0.0335525	99823	HMDB00407
Diet633	1	4.58114	4.58114	16.5246	0.000319241	-0.0282659	0.353205	retinal	Diet	0.0033726	638015	C00376	HMDB01358
Diet525	1	1.54372	1.54372	18.644	0.000158366	-0.026849	0.193028	N-acetylvaline	Diet	0.0018636	66789	HMDB11757
Diet80	1	0.172815	0.172815	8.1071	0.00788288	-0.0059718	0.097941	1-palmitoyl-2-docosahexaenoyl-GPC (16:0/22:6)	Diet	0.0426261	6441886	HMDB07991
Diet171	1	4.43299	4.43299	29.0876	7.67275e-06	-0.00223057	0.261879	3-hydroxyhexanoate	Diet	0.000126637	151492
Diet381	1	4.23622	4.23622	21.6253	6.24274e-05	0.00176228	0.296903	glycosyl-N-stearoyl-sphingosine (d18:1/18:0)	Diet	0.000816456	NA
Diet35	1	0.967942	0.967942	9.99914	0.00356977	0.00432581	0.208713	1-carboxyethylleucine	Diet	0.0235854	NA
Diet181	1	0.690214	0.690214	14.6669	0.000608325	0.0165844	0.145522	3-methylcytidine	Diet	0.00568283	159649
Diet620	1	1.59455	1.59455	9.50805	0.00436379	0.0228209	0.274713	pro-hydroxy-pro	Diet	0.0272263	11673055	HMDB06695
Diet658	1	0.395856	0.395856	10.2562	0.00321754	0.0355049	0.13179	sphinganine	Diet	0.0218421	3126	C00836	HMDB00269
Diet425	1	3.03515	3.03515	10.6327	0.00276752	0.0465451	0.358405	isoleucylglycine	Diet	0.0195124	342532	HMDB28907
Diet513	1	1.62766	1.62766	13.6706	0.000870748	0.0497585	0.23147	N-acetylhistidine	Diet	0.00756014	75619	C02997	HMDB32055
Diet728	1	2.07802	2.07802	59.2917	1.36992e-08	0.0636742	0.125584	urea	Diet	4.31524e-07	1176	C00086	HMDB00294
Diet116	1	0.847638	0.847638	26.825	1.40405e-05	0.0670373	0.119245	1-stearoyl-2-oleoyl-GPE (18:0/18:1)	Diet	0.000215873	NA	HMDB08993
Diet279	1	0.994476	0.994476	41.4627	4.11391e-07	0.0813784	0.10389	ceramide (d18:2/24:1, d18:1/24:2)*	Diet	8.89225e-06	NA
Diet364	1	1.57822	1.57822	15.5898	0.000439951	0.0878288	0.213437	glutarylcarnitine (C5-DC)	Diet	0.00436235	71464488	HMDB13130
Diet619	1	0.807517	0.807517	11.2929	0.00213389	0.0897318	0.179382	prolylglycine	Diet	0.0158386	6426709	HMDB11178
Diet521	1	9.64335	9.64335	15.8451	0.000402762	0.0974501	0.523327	N-acetylputrescine	Diet	0.00407176	122356	C02714	HMDB02064
Diet57	1	1.5474	1.5474	25.1336	2.24353e-05	0.103745	0.166449	1-myristoyl-2-arachidonoyl-GPC (14:0/20:4)*	Diet	0.000331145	NA	HMDB07883
Diet652	1	0.441045	0.441045	14.898	0.00056052	0.107151	0.115421	S-methylcysteine	Diet	0.0053524	24417	HMDB02108
Diet173	1	1.39525	1.39525	13.0237	0.00110474	0.116336	0.219566	3-hydroxylaurate	Diet	0.00921987	94216	HMDB00387
Diet625	1	10.4013	10.4013	53.8917	3.54502e-08	0.121425	0.294706	putrescine	Diet	9.95304e-07	1045	C00134	HMDB01414
Diet249	1	8.64038	8.64038	11.1724	0.00223678	0.122748	0.58993	ascorbate (Vitamin C)	Diet	0.0164839	NA	C00072	HMDB00044
Diet271	1	1.31333	1.31333	10.693	0.00270201	0.1258	0.235095	carboxyethyl-GABA	Diet	0.019187	2572	HMDB02201
Diet501	1	2.15693	2.15693	7.97348	0.00835301	0.14266	0.3489	N-acetyl-3-methylhistidine*	Diet	0.0443035	193270
Diet183	1	1.65703	1.65703	17.6064	0.000222245	0.15113	0.205796	3-methylhistidine	Diet	0.00248511	64969	C01152	HMDB00479
Diet89	1	1.09508	1.09508	52.7352	4.38125e-08	0.154258	0.0966673	1-palmitoyl-2-oleoyl-GPC (16:0/18:1)	Diet	1.19754e-06	6436017	HMDB07972
Diet613	1	0.41961	0.41961	8.92273	0.00556767	0.200287	0.145472	phytosphingosine	Diet	0.0327965	122121	C12144	HMDB04610
Diet256	1	0.555752	0.555752	26.3495	1.59939e-05	0.208938	0.0974229	beta-alanine	Diet	0.000243731	239	C00099	HMDB00056
Diet459	1	2.6988	2.6988	74.0332	1.3413e-09	0.217401	0.128079	malonylcarnitine	Diet	5.72657e-08	22833583	HMDB02095
Diet664	1	1.98681	1.98681	44.1778	2.32384e-07	0.243659	0.14226	sphingomyelin (d18:1/18:1, d18:2/18:0)	Diet	5.28853e-06	6443882	HMDB12101
Diet585	1	2.23451	2.23451	78.1003	7.49353e-10	0.257505	0.113467	palmitoyl sphingomyelin (d18:1/16:0)	Diet	3.39575e-08	9939941
Diet435	1	1.54607	1.54607	17.2377	0.000251178	0.276651	0.200901	lactosyl-N-palmitoyl-sphingosine (d18:1/16:0)	Diet	0.00274912	NA
Diet663	1	1.8918	1.8918	22.4602	4.86091e-05	0.281022	0.194687	sphingomyelin (d18:1/17:0, d17:1/18:0, d19:1/16:0)	Diet	0.000647203	NA
Diet245	1	1.64711	1.64711	8.9273	0.00555699	0.288349	0.288142	arachidoylcarnitine (C20)*	Diet	0.032771	NA	HMDB06460
Diet217	1	1.44602	1.44602	15.8144	0.000407052	0.298876	0.202847	adenine	Diet	0.00410709	190	C00147	HMDB00034
Diet467	1	1.99636	1.99636	9.63603	0.00413999	0.313033	0.305335	mannose	Diet	0.0261138	18950	C00159	HMDB00169
Diet649	1	1.53125	1.53125	21.0629	7.40723e-05	0.330611	0.180872	sedoheptulose-7-phosphate	Diet	0.000959041	616	C05382	HMDB01068
Diet158	1	0.625059	0.625059	7.71688	0.00934326	0.34723	0.190918	2R,3R-dihydroxybutyrate	Diet	0.0485098	NA	HMDB00498
Diet432	1	0.579916	0.579916	9.74292	0.00396256	0.35539	0.163661	lactate	Diet	0.0253663	612	C00186	HMDB00190
Diet679	1	1.35224	1.35224	37.1519	1.06873e-06	0.36081	0.12798	sphingosine	Diet	2.11536e-05	5353955	C00319	HMDB00252
Diet529	1	2.61013	2.61013	34.4443	2.01232e-06	0.391741	0.184662	N-arachidoyl-sphingosine (d18:1/20:0)*	Diet	3.82193e-05	5283566	HMDB04951
Diet104	1	0.434889	0.434889	19.0738	0.000137951	0.39778	0.101292	1-stearoyl-2-arachidonoyl-GPC (18:0/20:4)	Diet	0.00165349	16219824	HMDB08048
Diet395	1	4.65137	4.65137	19.724	0.00011224	0.449912	0.325761	heptenedioate (C7:1-DC)*	Diet	0.00136753	NA
Diet553	1	2.48809	2.48809	55.6962	2.5626e-08	0.453559	0.141784	N-palmitoyl-sphingosine (d18:1/16:0)	Diet	7.65225e-07	5283564	HMDB04949
Diet699	1	3.5923	3.5923	8.30994	0.00722312	0.46422	0.441056	taurocholate	Diet	0.0401233	6675	C05122	HMDB00036
Diet10	1	1.36213	1.36213	40.7505	4.79652e-07	0.481362	0.122645	1-(1-enyl-stearoyl)-2-arachidonoyl-GPE (P-18:0/20:4)*	Diet	1.00727e-05	9547058	HMDB05779
Diet595	1	2.64936	2.64936	22.378	4.98112e-05	0.488309	0.230816	palmitoyl-oleoyl-glycerol (16:0/18:1) [2]*	Diet	0.000658119	NA	C13861	HMDB07102
Diet174	1	8.33324	8.33324	11.6656	0.00184669	0.509861	0.566969	3-hydroxyoleate*	Diet	0.0139883	NA
Diet370	1	20.6222	20.6222	62.8813	7.51789e-09	0.51292	0.384161	glycerophosphoethanolamine	Diet	2.642e-07	123874	C01233	HMDB00114
Diet713	1	1.25532	1.25532	8.29488	0.00727	0.515588	0.260963	thymine	Diet	0.0401248	1135	C00178	HMDB00262
Diet118	1	0.826206	0.826206	8.33442	0.00714763	0.533151	0.211209	1-stearoyl-GPC (18:0)	Diet	0.0397895	497299	HMDB10384
Diet622	1	1.87459	1.87459	10.1968	0.00329544	0.551432	0.287625	prostaglandin F2alpha	Diet	0.0223143	5280363	C00639	HMDB01139
Diet194	1	1.7025	1.7025	29.2878	7.28202e-06	0.555505	0.161736	5-(galactosylhydroxy)-L-lysine	Diet	0.000120961	NA
Diet175	1	8.43838	8.43838	24.1659	2.95405e-05	0.57142	0.396401	3-hydroxyoleoylcarnitine	Diet	0.000414692	NA
Diet683	1	6.18879	6.18879	96.4372	6.96852e-11	0.586437	0.169937	stearoyl sphingomyelin (d18:1/18:0)	Diet	4.13786e-09	6453725	C00550	HMDB01348
Diet594	1	8.45595	8.45595	28.9749	7.90271e-06	0.608866	0.36239	palmitoyl-oleoyl-glycerol (16:0/18:1) [1]*	Diet	0.000129448	NA	C13861	HMDB07102
Diet315	1	2.77605	2.77605	18.4698	0.000167541	0.62784	0.260069	docosahexaenoylcarnitine (C22:6)*	Diet	0.00194936	NA
Diet571	1	7.20259	7.20259	15.3849	0.000472463	0.643263	0.45899	ophthalmate	Diet	0.00464019	7018721	HMDB05765
Diet312	1	3.17313	3.17313	28.9674	7.91821e-06	0.667416	0.222022	dimethylglycine	Diet	0.000129448	673	C01026	HMDB00092
Diet79	1	1.96175	1.96175	8.60048	0.00638007	0.673167	0.320381	1-palmitoyl-2-docosahexaenoyl-glycosyl-GPE (16:0/22:6)**	Diet	0.0365176	NA
Diet22	1	3.11766	3.11766	15.6269	0.000434324	0.67975	0.299629	12-HETE	Diet	0.00431484	5312983	HMDB06111
Diet653	1	7.01211	7.01211	73.7259	1.40293e-09	0.687544	0.206881	S-methylglutathione	Diet	5.94059e-08	3605667	C11347
Diet278	1	5.35205	5.35205	62.8164	7.59832e-09	0.694924	0.195808	ceramide (d18:1/17:0, d17:1/18:0)*	Diet	2.65223e-07	NA
Diet95	1	0.887704	0.887704	11.9978	0.0016256	0.716025	0.182469	1-palmitoyl-2-stearoyl-GPE (16:0/18:0)*	Diet	0.0125716	5326793	HMDB08925
Diet398	1	3.86812	3.86812	73.0334	1.55317e-09	0.741099	0.154382	hexadecasphingosine (d16:1)*	Diet	6.47073e-08	NA
Diet78	1	2.85567	2.85567	30.933	4.77163e-06	0.760443	0.203821	1-palmitoyl-2-dihomo-linolenoyl-GPC (16:0/20:3n3 or 6)*	Diet	8.24422e-05	NA
Diet294	1	16.6843	16.6843	57.6788	1.80839e-08	0.760984	0.360788	cysteine	Diet	5.59409e-07	5862	C00097	HMDB00574
Diet704	1	11.8339	11.8339	10.3808	0.00306052	0.797829	0.716234	tauroursodeoxycholate	Diet	0.0210528	9848818	HMDB00874
Diet337	1	3.01658	3.01658	16.7583	0.000294977	0.806567	0.284609	fructose-6-phosphate	Diet	0.00314846	69507	C05345	HMDB00124
Diet349	1	1.62582	1.62582	15.7293	0.000419193	0.813387	0.215669	gamma-glutamylisoleucine*	Diet	0.00421313	14253342	HMDB11170
Diet373	1	9.98077	9.98077	47.059	1.29729e-07	0.813685	0.308935	glycerophosphorylcholine (GPC)	Diet	3.06017e-06	71920	C00670	HMDB00086
Diet556	1	10.2359	10.2359	118.23	6.28403e-12	0.814329	0.19738	N-stearoyl-sphingosine (d18:1/18:0)*	Diet	5.23602e-10	5283565	HMDB04950
Diet569	1	8.70807	8.70807	50.8429	6.23688e-08	0.854042	0.277621	oleoyl-oleoyl-glycerol (18:1/18:1) [2]*	Diet	1.63552e-06	NA	HMDB07218
Diet405	1	3.461	3.461	13.4705	0.00093684	0.884638	0.340028	histidylalanine	Diet	0.00796006	351667	HMDB28878
Diet611	1	1.74298	1.74298	10.4916	0.0029277	0.891946	0.273421	phosphoenolpyruvate (PEP)	Diet	0.0204109	1005	C00074	HMDB00263
Diet702	1	12.8711	12.8711	9.00095	0.00538782	0.92082	0.802176	taurohyodeoxycholic acid	Diet	0.0320293	119046
Diet204	1	3.7561	3.7561	15.9613	0.000386955	0.935034	0.325417	5-methylthioadenosine (MTA)	Diet	0.00392733	439176	C00170	HMDB01173
Diet344	1	8.85792	8.85792	47.517	1.18493e-07	0.991499	0.289633	gamma-glutamyl-epsilon-lysine	Diet	2.82089e-06	7015685	HMDB03869
Diet568	1	13.5834	13.5834	38.5999	7.70166e-07	0.99812	0.39794	oleoyl-oleoyl-glycerol (18:1/18:1) [1]*	Diet	1.5726e-05	NA	HMDB07218
Diet324	1	4.02756	4.02756	17.8192	0.000207181	1.00023	0.318921	eicosenoylcarnitine (C20:1)*	Diet	0.00233689	NA
Diet234	1	10.6766	10.6766	75.6454	1.06199e-09	1.00389	0.252018	alpha-tocopherol	Diet	4.68908e-08	14985	C02477	HMDB01893
Diet185	1	66.3207	66.3207	71.1714	2.04896e-09	1.03321	0.647557	3-ureidopropionate	Diet	8.24417e-08	111	C02642	HMDB00026
Diet507	1	5.51514	5.51514	10.3419	0.00310866	1.1096	0.489875	N-acetylglucosamine 6-phosphate	Diet	0.0212393	439219	C00357	HMDB02817
Diet323	1	16.3202	16.3202	7.79364	0.00903431	1.11397	0.970732	eicosenoate (20:1)	Diet	0.0471903	5282768	C16526	HMDB02231
Diet362	1	3.17537	3.17537	12.6714	0.00125987	1.1209	0.335809	glutamine	Diet	0.0101695	5961	C00064	HMDB00641
Diet482	1	1.18567	1.18567	8.69767	0.00612233	1.14995	0.247677	N('1)-acetylspermidine	Diet	0.0354176	496	C00612	HMDB01276
Diet354	1	1.81982	1.81982	11.1863	0.00222463	1.15337	0.270569	gamma-glutamylvaline	Diet	0.0164177	7015683	HMDB11172
Diet499	1	7.96235	7.96235	33.4008	2.58732e-06	1.15845	0.327528	N6-succinyladenosine	Diet	4.79072e-05	165243	HMDB00912
Diet376	1	8.82762	8.82762	11.0141	0.00238008	1.17712	0.600557	glycocholate	Diet	0.0172932	10140	C01921	HMDB00138
Diet483	1	8.26778	8.26778	14.7373	0.000593321	1.19307	0.502449	N-(2-hydroxypalmitoyl)-sphingosine (d18:1/16:0(2OH))	Diet	0.00556278	NA
Diet470	1	8.75354	8.75354	15.2312	0.000498538	1.22159	0.508547	mead acid (20:3n9)	Diet	0.00485018	5312531	HMDB10378
Diet460	1	21.0858	21.0858	16.4808	0.000324018	1.23286	0.758773	maltohexaose	Diet	0.00341607	439606	C01936	HMDB12253
Diet651	1	5.37662	5.37662	15.6996	0.000423519	1.23637	0.39257	serotonin	Diet	0.00424487	5202	C00780	HMDB00259
Diet693	1	20.8539	20.8539	61.9527	8.76017e-09	1.2472	0.389197	succinylcarnitine (C4-DC)	Diet	2.97731e-07	71464481	HMDB61717
Diet366	1	61.53	61.53	131.969	1.64643e-12	1.2711	0.458051	glutathione, reduced (GSH)	Diet	1.77197e-10	124886	C00051	HMDB00125
Diet371	1	10.8458	10.8458	79.4687	6.19141e-10	1.28373	0.247821	glycerophosphoglycerol	Diet	2.88152e-08	439964	C03274
Diet184	1	4.64819	4.64819	30.2603	5.66364e-06	1.28473	0.262913	3-phosphoglycerate	Diet	9.56156e-05	724	C00597	HMDB00807
Diet697	1	46.6368	46.6368	20.2653	9.47418e-05	1.33356	1.01764	tauro-beta-muricholate	Diet	0.00118043	168408	HMDB00932
Diet391	1	8.48879	8.48879	10.4299	0.00300084	1.54705	0.605186	heme	Diet	0.0207691	26945	C00032	HMDB03178
Diet428	1	7.69803	7.69803	20.8404	7.93033e-05	1.64147	0.407703	itaconate	Diet	0.0010242	811	C00490	HMDB02092
Diet718	1	21.619	21.619	49.8894	7.47577e-08	1.68221	0.441591	trimethylamine N-oxide	Diet	1.92138e-06	1145	C01104	HMDB00925
Diet722	1	98.9575	98.9575	62.2245	8.3753e-09	1.77932	0.84596	UDP-galactose	Diet	2.86535e-07	18068	C00052	HMDB00302
Diet646	1	32.1955	32.1955	33.0986	2.78493e-06	1.79187	0.661606	S-adenosylmethionine (SAM)	Diet	5.08372e-05	34756	C00019	HMDB01185
Diet310	1	7.25878	7.25878	12.6146	0.00128699	1.82779	0.508864	dihydroxyacetone phosphate (DHAP)	Diet	0.0103561	668	C00111	HMDB01473
Diet328	1	12.6547	12.6547	22.7563	4.45272e-05	1.8457	0.500244	erucoylcarnitine (C22:1)*	Diet	0.000600617	NA
Diet355	1	26.6165	26.6165	62.5164	7.98202e-09	1.9015	0.437708	gamma-tocopherol/beta-tocopherol	Diet	2.74901e-07	NA
Diet698	1	9.67648	9.67648	13.6514	0.000876865	2.21389	0.564777	taurochenodeoxycholate	Diet	0.00758775	387316	C05465	HMDB00951
Diet319	1	45.715	45.715	33.1384	2.75798e-06	2.28826	0.787897	docosatrienoate (22:3n6)*	Diet	5.05238e-05	NA
Diet221	1	72.5352	72.5352	21.2657	6.96247e-05	2.48329	1.23891	adenylosuccinate	Diet	0.000905998	195	C03794	HMDB00536
Diet186	1	48.572	48.572	291.062	5.46592e-17	2.50628	0.274035	4-cholesten-3-one	Diet	1.661e-14	91477	C00599	HMDB00921
Diet461	1	22.9557	22.9557	13.1387	0.00105861	2.66575	0.886695	maltopentaose	Diet	0.00887791	13489094	C06218	HMDB12254
Diet463	1	338.257	338.257	58.527	1.56168e-08	4.69592	1.61269	maltotetraose	Diet	4.88947e-07	446495	C02052	HMDB01296
Diet462	1	89.4207	89.4207	16.7205	0.000298765	5.6789	1.55132	maltose	Diet	0.00317725	10991489	C00208	HMDB00163
Diet464	1	247.242	247.242	33.4554	2.55322e-06	6.4806	1.82362	maltotriose	Diet	4.74458e-05	439586	C01835	HMDB01262

## Sheet: Genotype
	Df	Sum.Sq	Mean.Sq	F.value	Pr..F.	coefficients	std_err	chemical	treatment	q_value	N.PUBCHEM	N.KEGG	N.Group_HMDB
Diet404	1	332.28	332.28	661.016	5.41107e-22	-4.82363	0.475612	histidine betaine (hercynine)*	Diet	9.31787e-19	3083620
Diet269	1	227.582	227.582	5461.23	1.66975e-35	-4.74964	0.13694	campesterol	Diet	8.62591e-32	173183	C01789	HMDB02869
Diet50	1	163.489	163.489	334.802	8.00112e-18	-4.70128	0.468766	1-linoleoyl-GPI (18:2)*	Diet	3.17952e-15	NA
Diet451	1	107.384	107.384	242.118	6.59065e-16	-4.26306	0.446748	linoleoyl-linolenoyl-glycerol (18:2/18:3) [1]*	Diet	1.89152e-13	NA	HMDB07249
Diet542	1	129.932	129.932	151.43	2.96864e-13	-4.20564	0.621383	N-linolenoyltaurine*	Diet	3.48545e-11	NA
Diet399	1	103.969	103.969	230.753	1.25294e-15	-4.19355	0.450281	hexadecatrienoate (16:3n3)	Diet	3.08223e-13	5312428
Diet682	1	96.2208	96.2208	93.1503	1.03849e-10	-4.07596	0.681787	stearidonate (18:4n3)	Diet	5.70727e-09	5312508	C16300	HMDB06547
Diet45	1	134.38	134.38	519.176	1.70737e-20	-4.04134	0.341285	1-linoleoyl-2-linolenoyl-GPC (18:2/18:3)*	Diet	1.26004e-17	NA	HMDB08141
Diet14	1	106.395	106.395	367.371	2.21095e-18	-3.89596	0.361007	1,2-dilinoleoyl-GPE (18:2/18:2)*	Diet	9.51816e-16	9546812	HMDB09093
Diet430	1	94.9324	94.9324	72.0219	1.80427e-09	-3.78029	0.77016	kynurenate	Diet	7.39749e-08	3845	C01717	HMDB00715
Diet452	1	93.3157	93.3157	312.522	2.06476e-17	-3.66296	0.366559	linoleoyl-linolenoyl-glycerol (18:2/18:3) [2]*	Diet	7.11104e-15	NA	HMDB07250
Diet581	1	138.287	138.287	114.321	9.41352e-12	-3.54453	0.737793	palmitoleoyl-linoleoyl-glycerol (16:1/18:2) [1]*	Diet	7.15264e-10	NA	HMDB07132
Diet326	1	154.777	154.777	621.286	1.31702e-21	-3.27838	0.334822	ergothioneine	Diet	1.70094e-18	3032311	C05570	HMDB03045
Diet453	1	60.7362	60.7362	114.319	9.41501e-12	-3.22695	0.488957	linoleoyl-linoleoyl-glycerol (18:2/18:2) [1]*	Diet	7.15264e-10	NA	HMDB07248
Diet396	1	42.4515	42.4515	49.3924	8.22343e-08	-3.18924	0.621904	hexadecadienoate (16:2n6)	Diet	2.04976e-06	NA	HMDB00477
Diet705	1	50.9491	50.9491	181.767	2.88181e-14	-3.17664	0.355154	tetradecadienoate (14:2)*	Diet	5.1336e-12	5312409	HMDB00560
Diet285	1	85.1621	85.1621	209.87	4.40581e-15	-3.1388	0.427321	cinnamoylglycine	Diet	9.10417e-13	709625	HMDB11621
Diet443	1	44.8191	44.8191	34.1806	2.14341e-06	-3.01393	0.768153	linolenate [alpha or gamma; (18:3n3 or 6)]	Diet	4.04119e-05	5280934	C06426	HMDB03073
Diet70	1	67.4863	67.4863	569.689	4.55109e-21	-2.98708	0.230885	1-palmitoleoyl-2-linolenoyl-GPC (16:1/18:3)*	Diet	3.91849e-18	NA	HMDB08008
Diet448	1	32.5166	32.5166	56.451	2.24195e-08	-2.95204	0.509124	linoleoylcholine*	Diet	6.77305e-07	NA
Diet447	1	24.9324	24.9324	60.5302	1.11067e-08	-2.90833	0.430529	linoleoylcarnitine (C18:2)*	Diet	3.58609e-07	6450015	HMDB06469
Diet13	1	58.6023	58.6023	383.989	1.19405e-18	-2.76017	0.262062	1,2-dilinoleoyl-GPC (18:2/18:2)	Diet	5.60769e-16	5288075	HMDB08138
Diet591	1	27.2859	27.2859	64.5331	5.74925e-09	-2.7274	0.436198	palmitoyl-linolenoyl-glycerol (16:0/18:3) [2]*	Diet	2.10643e-07	NA	HMDB07105
Diet197	1	32.8347	32.8347	40.0069	5.64024e-07	-2.72416	0.607722	5-dodecenoate (12:1n7)	Diet	1.17018e-05	5312378	HMDB00529
Diet565	1	19.0875	19.0875	32.7632	3.02328e-06	-2.71394	0.512021	oleoyl-linolenoyl-glycerol (18:1/18:3) [2]*	Diet	5.44191e-05	NA	HMDB07220
Diet394	1	56.1874	56.1874	49.4799	8.08608e-08	-2.70913	0.714844	heptadecatrienoate (17:3)*	Diet	2.03769e-06	16061034	C16344
Diet506	1	80.1822	80.1822	187.784	1.88905e-14	-2.67804	0.438345	N-acetylcitrulline	Diet	3.61437e-12	656979	C15532	HMDB00856
Diet335	1	45.1376	45.1376	91.1021	1.3389e-10	-2.6736	0.472184	formiminoglutamate	Diet	7.20499e-09	439233	C00439	HMDB00854
Diet85	1	38.3267	38.3267	291.728	5.29803e-17	-2.63346	0.243146	1-palmitoyl-2-linoleoyl-GPE (16:0/18:2)	Diet	1.661e-14	9546747	HMDB05322
Diet454	1	47.4565	47.4565	152.286	2.76487e-13	-2.59278	0.374476	linoleoyl-linoleoyl-glycerol (18:2/18:2) [2]*	Diet	3.3217e-11	NA	HMDB07248
Diet406	1	54.3994	54.3994	93.3207	1.01696e-10	-2.49429	0.51217	homocitrulline	Diet	5.64904e-09	65072	C02427	HMDB00679
Diet114	1	43.8753	43.8753	396.552	7.61764e-19	-2.4303	0.223134	1-stearoyl-2-linoleoyl-GPI (18:0/18:2)	Diet	4.26159e-16	NA	HMDB09809
Diet492	1	43.0657	43.0657	128.108	2.37037e-12	-2.39039	0.38894	N2-acetyllysine	Diet	2.26765e-10	92907	C12989	HMDB00446
Diet145	1	25.5997	25.5997	33.0694	2.80483e-06	-2.36255	0.590215	2-hydroxyphenylacetate	Diet	5.10203e-05	11970	C05852	HMDB00669
Diet165	1	50.952	50.952	181.055	3.03192e-14	-2.33598	0.355862	3-hydroxy-3-methylglutarate	Diet	5.22097e-12	1662	C03761	HMDB00355
Diet579	1	43.8409	43.8409	119.226	5.67942e-12	-2.2986	0.406781	palmitoleoyl-arachidonoyl-glycerol (16:1/20:4) [2]*	Diet	4.88998e-10	NA
Diet87	1	51.3713	51.3713	421.363	3.25585e-19	-2.25846	0.234228	1-palmitoyl-2-linoleoyl-GPI (16:0/18:2)	Diet	2.10247e-16	NA	HMDB09784
Diet71	1	29.1264	29.1264	732.542	1.2325e-22	-2.24466	0.133762	1-palmitoleoyl-2-linoleoyl-GPC (16:1/18:2)*	Diet	3.18355e-19	NA	HMDB08006
Diet717	1	31.1127	31.1127	36.7648	1.168e-06	-2.22255	0.617105	trigonelline (N'-methylnicotinate)	Diet	2.29425e-05	5570	C01004	HMDB00875
Diet322	1	36.8573	36.8573	24.488	2.69393e-05	-2.22034	0.822983	eicosapentaenoate (EPA; 20:5n3)	Diet	0.000386579	446284	C06428	HMDB01999
Diet48	1	37.1665	37.1665	224.739	1.78062e-15	-2.2132	0.272799	1-linoleoyl-GPE (18:2)*	Diet	4.18121e-13	52925130	HMDB11507
Diet691	1	48.1738	48.1738	126.753	2.69975e-12	-2.20477	0.413555	suberoylcarnitine (C8-DC)	Diet	2.5358e-10	NA
Diet202	1	26.014	26.014	86.5423	2.3953e-10	-2.19111	0.367786	5-methylcytidine	Diet	1.22516e-08	92918	HMDB00982
Diet444	1	15.9157	15.9157	9.36893	0.00462196	-2.17459	0.874328	linoleoyl ethanolamide	Diet	0.0284251	5283446	HMDB12252
Diet484	1	19.153	19.153	85.2957	2.81947e-10	-2.1229	0.317879	N,N,N-trimethyl-5-aminovalerate	Diet	1.42798e-08	NA
Diet401	1	59.0253	59.0253	207.231	5.20511e-15	-2.10199	0.358013	hexanoylglycine	Diet	1.03421e-12	99463	HMDB00701
Diet549	1	19.7952	19.7952	11.846	0.00172291	-2.09526	0.867164	N-palmitoylglycine	Diet	0.0131665	151008	HMDB13034
Diet607	1	47.2285	47.2285	142.758	6.21749e-13	-2.03698	0.385841	phenylpropionylglycine	Diet	6.98251e-11	152323	HMDB00860
Diet543	1	24.2775	24.2775	20.8034	8.02092e-05	-2.02027	0.724671	N-linoleoyltaurine*	Diet	0.00103075	NA
Diet113	1	16.1617	16.1617	169.816	6.91979e-14	-1.99104	0.206948	1-stearoyl-2-linoleoyl-GPE (18:0/18:2)*	Diet	1.08326e-11	9546749	HMDB08994
Diet480	1	15.1253	15.1253	48.6015	9.58244e-08	-1.98517	0.374225	myristoleate (14:1n5)	Diet	2.34611e-06	5281119	C08322	HMDB02000
Diet244	1	6.86439	6.86439	19.7536	0.000111197	-1.98258	0.395443	arachidonoylcholine	Diet	0.00135979	NA
Diet496	1	60.9519	60.9519	596.401	2.36464e-21	-1.96371	0.214452	N6-carboxymethyllysine	Diet	2.44315e-18	123800
Diet166	1	41.0506	41.0506	121.344	4.58942e-12	-1.95623	0.390172	3-hydroxyadipate*	Diet	4.01846e-10	151913	HMDB00345
Diet489	1	12.35	12.35	55.2977	2.75135e-08	-1.94778	0.31702	N2,N2-dimethylguanosine	Diet	8.03021e-07	92919	HMDB04824
Diet127	1	22.6543	22.6543	216.774	2.87328e-15	-1.83614	0.216859	2-aminooctanoate	Diet	6.45364e-13	69522	HMDB00991
Diet64	1	19.2733	19.2733	171.557	6.07111e-14	-1.82702	0.224843	1-oleoyl-2-linoleoyl-GPE (18:1/18:2)*	Diet	9.80105e-12	9546753	HMDB05349
Diet168	1	53.5745	53.5745	95.1565	8.13023e-11	-1.8193	0.503345	3-hydroxybutyroylglycine**	Diet	4.71919e-09	NA
Diet223	1	23.7638	23.7638	63.9132	6.35448e-09	-1.81299	0.409043	adipoylcarnitine (C6-DC)	Diet	2.31178e-07	71296139	HMDB61677
Diet445	1	21.1147	21.1147	44.3266	2.25364e-07	-1.78396	0.462985	linoleoyl-arachidonoyl-glycerol (18:2/20:4) [1]*	Diet	5.15145e-06	NA	HMDB07257
Diet47	1	22.2805	22.2805	101.802	3.71458e-11	-1.77158	0.313827	1-linoleoyl-GPC (18:2)	Diet	2.42905e-09	11988421	C04100	HMDB10386
Diet237	1	28.9055	28.9055	91.5624	1.26412e-10	-1.77039	0.37691	anthranilate	Diet	6.87414e-09	227	C00108	HMDB01123
Diet261	1	3.8358	3.8358	22.5442	4.74109e-05	-1.69182	0.276705	betaine aldehyde	Diet	0.00063452	249	C00576	HMDB01252
Diet83	1	22.3663	22.3663	79.816	5.90086e-10	-1.69035	0.355106	1-palmitoyl-2-linoleoyl-glycosyl-GPE (16:0/18:2)**	Diet	2.77126e-08	NA
Diet82	1	21.1596	21.1596	326.888	1.11285e-17	-1.68043	0.170671	1-palmitoyl-2-gamma-linolenoyl-GPC (16:0/18:3n6)*	Diet	4.1064e-15	NA	HMDB07974
Diet135	1	46.9098	46.9098	116.577	7.44566e-12	-1.67985	0.425532	2'-deoxyguanosine 5'-monophosphate (dGMP)	Diet	6.01004e-10	65059	C00362	HMDB01044
Diet17	1	24.0357	24.0357	141.128	7.17438e-13	-1.66619	0.27684	1,5-anhydroglucitol (1,5-AG)	Diet	7.88571e-11	64960	C07326	HMDB02712
Diet490	1	16.4666	16.4666	9.72476	0.00399211	-1.66102	0.872908	N2,N5-diacetylornithine	Diet	0.0254715	10398396
Diet407	1	184.668	184.668	131.282	1.75556e-12	-1.62164	0.795607	homostachydrine*	Diet	1.85086e-10	441447	C08283	HMDB33433
Diet426	1	22.3284	22.3284	47.6489	1.15454e-07	-1.61572	0.459207	isovalerylcarnitine (C5)	Diet	2.77412e-06	6426851	HMDB00688
Diet431	1	31.1968	31.1968	107.441	1.97056e-11	-1.61434	0.361473	kynurenine	Diet	1.41388e-09	161166	C00328	HMDB00684
Diet243	1	13.3799	13.3799	38.3828	8.08576e-07	-1.59744	0.396064	arachidonoylcarnitine (C20:4)	Diet	1.63808e-05	NA
Diet427	1	34.2361	34.2361	103.787	2.96259e-11	-1.57458	0.38528	isovalerylglycine	Diet	2.01378e-09	546304	HMDB00678
Diet205	1	14.6508	14.6508	71.1059	2.06921e-09	-1.56087	0.304497	5-methyluridine (ribothymidine)	Diet	8.24417e-08	445408	HMDB00884
Diet545	1	47.2626	47.2626	168.642	7.56255e-14	-1.55509	0.355125	N-octanoylglycine	Diet	1.14906e-11	84290	HMDB00832
Diet588	1	6.01055	6.01055	11.4548	0.00200363	-1.54575	0.485925	palmitoylcholine	Diet	0.0149577	151731
Diet6	1	43.0272	43.0272	108.121	1.82888e-11	-1.53581	0.423178	1-(1-enyl-palmitoyl)-2-linoleoyl-GPE (P-16:0/18:2)*	Diet	1.3307e-09	NA	HMDB11343
Diet273	1	13.4149	13.4149	128.257	2.33694e-12	-1.52209	0.21695	carnosine	Diet	2.26765e-10	439224	C00386	HMDB00033
Diet222	1	17.8399	17.8399	97.9506	5.8196e-11	-1.50971	0.286285	adipate (C6-DC)	Diet	3.62218e-09	196	C06104	HMDB00448
Diet325	1	43.1417	43.1417	159.02	1.59944e-13	-1.50516	0.349405	enterolactone	Diet	2.23316e-11	10685477
Diet732	1	31.6841	31.6841	108.298	1.79364e-11	-1.49948	0.362841	valerylglycine	Diet	1.3237e-09	4737557	HMDB00927
Diet288	1	5.45588	5.45588	27.7421	1.09572e-05	-1.49009	0.297488	cytidine 5'-monophosphate (5'-CMP)	Diet	0.00017153	6131	C00055	HMDB00095
Diet100	1	30.9557	30.9557	156.541	1.95198e-13	-1.48082	0.298306	1-palmitoyl-GPI (16:0)	Diet	2.52099e-11	NA	HMDB61695
Diet491	1	9.40254	9.40254	55.2181	2.7908e-08	-1.47041	0.276814	N2-acetyl,N6,N6-dimethyllysine	Diet	8.09958e-07	NA
Diet274	1	25.8984	25.8984	394.298	8.2493e-19	-1.46236	0.171922	carotene diol (1)	Diet	4.26159e-16	NA
Diet340	1	9.68264	9.68264	65.5237	4.90622e-09	-1.43696	0.257872	galactonate	Diet	1.82342e-07	128869	C00880	HMDB00565
Diet111	1	6.53028	6.53028	29.9726	6.09799e-06	-1.42632	0.313119	1-stearoyl-2-linoleoyl-glycosyl-GPE (18:0/18:2)**	Diet	0.000101949	NA
Diet268	1	36.9404	36.9404	130.912	1.8176e-12	-1.40967	0.356342	butyrylglycine	Diet	1.87794e-10	88412	HMDB00808
Diet102	1	2.70428	2.70428	16.8266	0.000288273	-1.39709	0.268927	1-ribosyl-imidazoleacetate*	Diet	0.0031125	5117448	C05131	HMDB02331
Diet307	1	4.57408	4.57408	8.57449	0.00645096	-1.39039	0.489952	dihomo-linolenoylcarnitine (C20:3n3 or 6)*	Diet	0.0368239	NA
Diet534	1	21.1945	21.1945	66.4413	4.24234e-09	-1.3823	0.378877	N-formylmethionine	Diet	1.58811e-07	439750	C03145	HMDB01015
Diet621	1	13.9557	13.9557	42.6523	3.19443e-07	-1.35707	0.383717	propionylcarnitine (C3)	Diet	7.1439e-06	107738	C03017	HMDB00824
Diet131	1	18.931	18.931	156.777	1.91504e-13	-1.34656	0.233105	2'-deoxyadenosine 5'-monophosphate	Diet	2.52099e-11	12599	C00360	HMDB00905
Diet505	1	23.8358	23.8358	128.755	2.22855e-12	-1.34607	0.288628	N-acetylaspartate (NAA)	Diet	2.21398e-10	65065	C01042	HMDB00812
Diet412	1	15.6347	15.6347	101.986	3.63691e-11	-1.34179	0.262651	hypotaurine	Diet	2.42905e-09	107812	C00519	HMDB00965
Diet449	1	19.4326	19.4326	51.4886	5.52364e-08	-1.3405	0.412113	linoleoyl-docosahexaenoyl-glycerol (18:2/22:6) [1]*	Diet	1.47818e-06	NA
Diet689	1	6.53521	6.53521	36.5972	1.21399e-06	-1.33978	0.283473	stearoyl-linoleoyl-glycerol (18:0/18:2) [2]*	Diet	2.36659e-05	NA
Diet267	1	26.3994	26.3994	122.234	4.20035e-12	-1.32813	0.311751	butenoylglycine	Diet	3.80684e-10	6303498
Diet304	1	7.41061	7.41061	56.4754	2.23235e-08	-1.32053	0.242999	diacylglycerol (16:1/18:2 [2], 16:0/18:3 [1])*	Diet	6.77305e-07	NA
Diet402	1	12.2853	12.2853	23.1529	3.96255e-05	-1.31873	0.488649	hippurate	Diet	0.00054012	464	C01586	HMDB00714
Diet24	1	14.6335	14.6335	69.512	2.63436e-09	-1.31282	0.307787	13-HODE + 9-HODE	Diet	1.02324e-07	43013
Diet616	1	32.1226	32.1226	62.9142	7.47744e-09	-1.3108	0.479333	pimeloylcarnitine/3-methyladipoylcarnitine (C7-DC)	Diet	2.642e-07	NA
Diet311	1	16.2158	16.2158	87.5781	2.09465e-10	-1.28844	0.288654	dimethylarginine (SDMA + ADMA)	Diet	1.0821e-08	123831	C03626	HMDB01539
Diet688	1	8.63313	8.63313	89.8881	1.55974e-10	-1.28427	0.207893	stearoyl-docosahexaenoyl-glycerol (18:0/22:6) [2]*	Diet	8.22208e-09	NA
Diet44	1	23.4241	23.4241	238.72	7.96328e-16	-1.27054	0.210132	1-linoleoyl-2-arachidonoyl-GPE (18:2/20:4)*	Diet	2.05691e-13	NA	HMDB09102
Diet469	1	7.77331	7.77331	34.8333	1.83433e-06	-1.26105	0.316892	margaroylcarnitine (C17)*	Diet	3.49673e-05	NA	HMDB06210
Diet213	1	15.8805	15.8805	73.1075	1.53631e-09	-1.26078	0.31265	9,10-DiHOME	Diet	6.45252e-08	9966640	C14828	HMDB04704
Diet436	1	6.56472	6.56472	23.5608	3.51798e-05	-1.26054	0.354095	laurate (12:0)	Diet	0.000485933	3893	C02679	HMDB00638
Diet423	1	30.2858	30.2858	130.427	1.90244e-12	-1.25593	0.323253	isocaproylglycine	Diet	1.92705e-10	NA
Diet137	1	7.64359	7.64359	55.3097	2.74545e-08	-1.25533	0.249376	2'-deoxyuridine	Diet	8.03021e-07	13712	C00526	HMDB00012
Diet446	1	20.6553	20.6553	93.9346	9.43272e-11	-1.25343	0.314564	linoleoyl-arachidonoyl-glycerol (18:2/20:4) [2]*	Diet	5.35488e-09	NA	HMDB07257
Diet712	1	8.41655	8.41655	38.3917	8.06961e-07	-1.25272	0.31409	thymidine	Diet	1.63808e-05	5789	C00214	HMDB00273
Diet147	1	7.71516	7.71516	55.3214	2.73972e-08	-1.23356	0.250514	2-ketogulonate	Diet	8.03021e-07	50	C15673	HMDB11732
Diet592	1	7.3391	7.3391	45.1888	1.889e-07	-1.23108	0.270341	palmitoyl-linoleoyl-glycerol (16:0/18:2) [1]*	Diet	4.35651e-06	9543695	HMDB07103
Diet686	1	3.25794	3.25794	11.9804	0.00163647	-1.20633	0.349818	stearoylcarnitine (C18)	Diet	0.0126217	6426855	HMDB00848
Diet442	1	5.23423	5.23423	14.2299	0.000711141	-1.19945	0.406848	linoleate (18:2n6)	Diet	0.00643389	5280450	C01595	HMDB00673
Diet156	1	10.3377	10.3377	70.47	2.27742e-09	-1.18992	0.256931	2-palmitoleoyl-GPC (16:1)*	Diet	8.91299e-08	NA	HMDB10383
Diet112	1	4.84106	4.84106	165.305	9.76483e-14	-1.18888	0.114798	1-stearoyl-2-linoleoyl-GPC (18:0/18:2)*	Diet	1.40125e-11	NA	HMDB08039
Diet519	1	4.11397	4.11397	36.7849	1.1626e-06	-1.1693	0.224338	N-acetylneuraminate	Diet	2.29236e-05	439197	C00270	HMDB00230
Diet390	1	10.8291	10.8291	60.6567	1.08731e-08	-1.14987	0.283441	gulonate*	Diet	3.53615e-07	9794176	C00257	HMDB03290
Diet214	1	5.0518	5.0518	24.3513	2.8012e-05	-1.13122	0.30554	acetylcarnitine (C2)	Diet	0.000397729	1	C02571	HMDB00201
Diet678	1	26.4921	26.4921	44.6565	2.10594e-07	-1.11985	0.51668	sphingomyelin (d18:2/24:2)*	Diet	4.83524e-06	NA
Diet685	1	4.0299	4.0299	56.1574	2.36129e-08	-1.09574	0.179701	stearoyl-arachidonoyl-glycerol (18:0/20:4) [2]*	Diet	7.09211e-07	NA
Diet674	1	12.6799	12.6799	79.995	5.75679e-10	-1.09003	0.267074	sphingomyelin (d18:2/21:0, d16:2/23:0)*	Diet	2.7284e-08	NA
Diet729	1	6.08615	6.08615	212.872	3.65305e-15	-1.0768	0.113427	uridine	Diet	7.86319e-13	6029	C00299	HMDB00296
Diet450	1	21.1275	21.1275	107.068	2.05324e-11	-1.0533	0.297989	linoleoyl-docosahexaenoyl-glycerol (18:2/22:6) [2]*	Diet	1.45302e-09	NA	HMDB07266
Diet84	1	5.59337	5.59337	182.419	2.75131e-14	-1.01005	0.117465	1-palmitoyl-2-linoleoyl-GPC (16:0/18:2)	Diet	5.07616e-12	5287971	HMDB07973
Diet488	1	5.6251	5.6251	45.6052	1.73597e-07	-0.996528	0.235594	N1-methylinosine	Diet	4.02152e-06	65095	HMDB02721
Diet270	1	6.20056	6.20056	8.62734	0.00630769	-0.995015	0.5687	caprate (10:0)	Diet	0.0362464	2969	C01571	HMDB00511
Diet544	1	9.0611	9.0611	59.6289	1.29348e-08	-0.984869	0.261498	N-monomethylarginine	Diet	4.09945e-07	132862	C03884	HMDB29416
Diet180	1	33.4518	33.4518	157.499	1.80676e-13	-0.983579	0.309155	3-methylcrotonylglycine	Diet	2.45625e-11	169485	HMDB00459
Diet566	1	3.26827	3.26827	11.206	0.00220757	-0.948498	0.362277	oleoyl-linoleoyl-glycerol (18:1/18:2) [1]	Diet	0.0163152	NA	HMDB07219
Diet259	1	2.14873	2.14873	15.0183	0.000537228	-0.94123	0.253738	beta-hydroxyisovalerate	Diet	0.0051682	69362	HMDB00754
Diet481	1	5.13169	5.13169	24.2425	2.88985e-05	-0.930679	0.308637	myristoleoylcarnitine (C14:1)*	Diet	0.000407895	90659872
Diet630	1	3.00379	3.00379	72.6271	1.64924e-09	-0.929913	0.136424	pyridoxate	Diet	6.816e-08	6723	C00847	HMDB00017
Diet410	1	8.06516	8.06516	63.5093	6.78518e-09	-0.929137	0.239053	trans-4-hydroxyproline	Diet	2.43418e-07	5810	C01157	HMDB00725
Diet258	1	6.76838	6.76838	53.9421	3.51274e-08	-0.920382	0.237621	beta-guanidinopropanoate	Diet	9.9163e-07	67701	C03065	HMDB13222
Diet236	1	8.41343	8.41343	84.0404	3.32857e-10	-0.910251	0.21225	anserine	Diet	1.6534e-08	112072	C01262	HMDB00194
Diet203	1	3.05362	3.05362	16.3482	0.000338967	-0.907643	0.28992	5-methyltetrahydrofolate (5MeTHF)	Diet	0.00351252	146	C00440	HMDB01396
Diet512	1	12.6341	12.6341	95.5905	7.71492e-11	-0.886989	0.243878	N-acetylglycine	Diet	4.52901e-09	10972	HMDB00532
Diet201	1	14.1699	14.1699	80.7633	5.17987e-10	-0.881286	0.280985	5-methyl-2'-deoxycytidine	Diet	2.52445e-08	440055	C03592	HMDB02224
Diet101	1	20.6524	20.6524	101.882	3.68053e-11	-0.876638	0.302025	1-palmitoyl-GPS (16:0)*	Diet	2.42905e-09	9547100
Diet539	1	9.48911	9.48911	30.3148	5.58505e-06	-0.874545	0.375311	nicotinamide ribonucleotide (NMN)	Diet	9.45979e-05	14180	C00455	HMDB00229
Diet627	1	5.82249	5.82249	17.1835	0.000255758	-0.872777	0.390485	pyridoxal phosphate	Diet	0.00278744	1051	C00018	HMDB01491
Diet668	1	8.42973	8.42973	53.4988	3.80822e-08	-0.865691	0.266282	sphingomyelin (d18:1/21:0, d17:1/22:0, d16:1/23:0)*	Diet	1.06342e-06	NA
Diet593	1	5.19416	5.19416	108.464	1.76155e-11	-0.846584	0.146799	palmitoyl-linoleoyl-glycerol (16:0/18:2) [2]*	Diet	1.31886e-09	NA	HMDB07103
Diet673	1	5.0907	5.0907	84.841	2.99356e-10	-0.842149	0.164321	sphingomyelin (d18:2/16:0, d18:1/16:1)*	Diet	1.50143e-08	NA
Diet707	1	8.94002	8.94002	118.762	5.95313e-12	-0.8329	0.18405	thiamin (Vitamin B1)	Diet	5.04162e-10	1130	C00378	HMDB00235
Diet660	1	4.36195	4.36195	19.0216	0.000140272	-0.827393	0.321235	sphingomyelin (d18:0/18:0, d19:0/17:0)*	Diet	0.00166969	NA	HMDB12087
Diet182	1	3.92488	3.92488	13.8179	0.000825281	-0.824864	0.357518	3-methylglutarate/2-methylglutarate	Diet	0.00730034	NA	HMDB00752
Diet239	1	3.39325	3.39325	27.1647	1.28023e-05	-0.823348	0.237089	arabonate/xylonate	Diet	0.000198609	NA
Diet51	1	2.24672	2.24672	37.1533	1.06837e-06	-0.82267	0.164961	1-methyl-4-imidazoleacetate	Diet	2.11536e-05	75810	C05828	HMDB02820
Diet301	1	7.17587	7.17587	50.3232	6.88226e-08	-0.812007	0.253314	deoxycarnitine	Diet	1.79564e-06	134	C01181	HMDB01161
Diet92	1	3.14985	3.14985	76.0036	1.0088e-09	-0.811447	0.136563	1-palmitoyl-2-oleoyl-GPI (16:0/18:1)*	Diet	4.5317e-08	NA	HMDB09783
Diet21	1	6.82229	6.82229	45.8885	1.63944e-07	-0.804303	0.258654	12-HEPE	Diet	3.81502e-06	10041593	HMDB10202
Diet63	1	3.0439	3.0439	65.0649	5.27899e-09	-0.787978	0.145093	1-oleoyl-2-linoleoyl-GPC (18:1/18:2)*	Diet	1.94795e-07	NA
Diet440	1	4.58482	4.58482	80.3333	5.49475e-10	-0.779215	0.160258	lignoceroyl sphingomyelin (d18:1/24:0)	Diet	2.62832e-08	NA
Diet345	1	3.571	3.571	29.1589	7.53119e-06	-0.777414	0.234756	gamma-glutamylglutamate	Diet	0.000124699	92865	C05282	HMDB11737
Diet232	1	9.20379	9.20379	17.3099	0.000245212	-0.773438	0.489151	alpha-ketoglutarate	Diet	0.00270099	51	C00026	HMDB00208
Diet263	1	10.044	10.044	125.63	3.00939e-12	-0.762715	0.189676	beta-sitosterol	Diet	2.77616e-10	222284	C01753	HMDB00852
Diet122	1	7.527	7.527	50.1397	7.12695e-08	-0.751377	0.259912	1-stearoyl-GPS (18:0)*	Diet	1.85014e-06	9547101
Diet193	1	24.5244	24.5244	59.7666	1.26358e-08	-0.749173	0.429711	4-methylhexanoylglycine	Diet	4.02942e-07	NA
Diet706	1	6.14993	6.14993	49.3737	8.253e-08	-0.740593	0.236752	tetradecanedioate (C14-DC)	Diet	2.04976e-06	13185	HMDB00872
Diet200	1	5.08733	5.08733	36.3727	1.27868e-06	-0.731286	0.250879	5-hydroxylysine	Diet	2.48332e-05	1029	C16741	HMDB00450
Diet623	1	2.77686	2.77686	52.8219	4.31178e-08	-0.728682	0.153807	pseudouridine	Diet	1.18482e-06	15047	C02067	HMDB00767
Diet132	1	8.37795	8.37795	53.0844	4.10853e-08	-0.724335	0.266497	2'-deoxycytidine	Diet	1.14111e-06	13711	C00881	HMDB00014
Diet372	1	3.02772	3.02772	28.3182	9.39696e-06	-0.719224	0.219347	glycerophosphoinositol*	Diet	0.000150293	167572
Diet676	1	11.2449	11.2449	75.5135	1.08232e-09	-0.715696	0.258865	sphingomyelin (d18:2/23:1)*	Diet	4.69856e-08	NA
Diet531	1	13.1723	13.1723	26.3979	1.57824e-05	-0.710719	0.473862	N-delta-acetylornithine	Diet	0.000241219	9920500
Diet297	1	5.18351	5.18351	55.3471	2.72717e-08	-0.710126	0.205291	cytidine	Diet	8.03021e-07	6175	C00475	HMDB00089
Diet266	1	8.48294	8.48294	47.2413	1.25125e-07	-0.707828	0.284262	biopterin	Diet	2.96512e-06	445040	C06313	HMDB00468
Diet413	1	4.10556	4.10556	90.5345	1.43768e-10	-0.705448	0.142852	hypoxanthine	Diet	7.65676e-09	790	C00262	HMDB00157
Diet639	1	7.42324	7.42324	42.2348	3.48929e-07	-0.705093	0.281234	ribose 1-phosphate	Diet	7.73634e-06	439236	C00620	HMDB01489
Diet570	1	13.3657	13.3657	37.1699	1.06433e-06	-0.696648	0.402259	O-methyltyrosine	Diet	2.11536e-05	76957	HMDB14903
Diet8	1	5.95884	5.95884	148.215	3.88793e-13	-0.689133	0.134506	1-(1-enyl-palmitoyl)-2-palmitoyl-GPC (P-16:0/16:0)*	Diet	4.46334e-11	11146967	HMDB11206
Diet510	1	4.05296	4.05296	28.1758	9.75918e-06	-0.685688	0.254422	N-acetylglutamate	Diet	0.000155605	70914	C00624	HMDB01138
Diet596	1	2.60287	2.60287	83.2264	3.71054e-10	-0.684699	0.118632	pantothenate	Diet	1.82559e-08	6613	C00864	HMDB00210
Diet575	1	4.96796	4.96796	20.7019	8.27564e-05	-0.682397	0.328617	O-sulfo-L-tyrosine	Diet	0.00105822	514186
Diet20	1	3.43276	3.43276	14.5957	0.000623938	-0.679934	0.325324	12,13-DiHOME	Diet	0.00579724	10236635	C14829	HMDB04705
Diet560	1	1.39786	1.39786	39.4823	6.33013e-07	-0.678925	0.126223	oleoyl ethanolamide	Diet	1.30806e-05	5283454	HMDB02088
Diet93	1	1.92438	1.92438	78.9399	6.66347e-10	-0.664986	0.104738	1-palmitoyl-2-palmitoleoyl-GPC (16:0/16:1)*	Diet	3.07352e-08	NA	HMDB07969
Diet636	1	4.58385	4.58385	49.5143	8.03284e-08	-0.662329	0.204106	riboflavin (Vitamin B2)	Diet	2.0342e-06	493570	C00255	HMDB00244
Diet251	1	5.3057	5.3057	61.0853	1.01198e-08	-0.658412	0.197701	aspartate	Diet	3.32985e-07	5960	C00049	HMDB00191
Diet296	1	5.30136	5.30136	20.5164	8.76377e-05	-0.656707	0.340996	cystine	Diet	0.00110965	67678	C00491	HMDB00192
Diet77	1	5.79702	5.79702	117.946	6.46952e-12	-0.656531	0.14872	1-palmitoyl-2-arachidonoyl-GPI (16:0/20:4)*	Diet	5.30501e-10	NA	HMDB09789
Diet708	1	12.5183	12.5183	104.226	2.81922e-11	-0.648323	0.232483	thiamin monophosphate	Diet	1.94188e-09	3382778	C01081	HMDB02666
Diet347	1	2.36119	2.36119	8.7172	0.0060719	-0.644836	0.349127	gamma-glutamylglycine	Diet	0.0352047	165527	HMDB11667
Diet163	1	10.3552	10.3552	42.1958	3.51827e-07	-0.635822	0.332316	3-aminoisobutyrate	Diet	7.75916e-06	64956	C05145	HMDB03911
Diet110	1	1.36739	1.36739	27.4682	1.17943e-05	-0.63539	0.149671	1-stearoyl-2-docosahexaenoyl-GPE (18:0/22:6)*	Diet	0.000184076	9546798	HMDB05334
Diet11	1	5.21081	5.21081	98.0589	5.74555e-11	-0.622938	0.154638	1-(1-enyl-stearoyl)-2-linoleoyl-GPE (P-18:0/18:2)*	Diet	3.61969e-09	NA	HMDB11376
Diet608	1	2.73797	2.73797	14.9999	0.000540731	-0.622246	0.2866	phenylpyruvate	Diet	0.00519222	997	C00166	HMDB00205
Diet526	1	5.32254	5.32254	75.5604	1.07504e-09	-0.613004	0.17804	nicotinamide adenine dinucleotide (NAD+)	Diet	4.69856e-08	5893	C00003	HMDB00902
Diet567	1	2.11662	2.11662	22.4834	4.82752e-05	-0.610314	0.205824	oleoyl-linoleoyl-glycerol (18:1/18:2) [2]	Diet	0.000644418	NA	HMDB07219
Diet403	1	4.80988	4.80988	71.4227	1.97317e-09	-0.608149	0.174083	histidine	Diet	8.0263e-08	6274	C00135	HMDB00177
Diet669	1	5.96431	5.96431	97.7317	5.97245e-11	-0.602347	0.165718	sphingomyelin (d18:1/22:1, d18:2/22:0, d16:1/24:1)*	Diet	3.67306e-09	NA	HMDB12104
Diet495	1	12.6233	12.6233	60.651	1.08836e-08	-0.599003	0.306037	N6-acetyllysine	Diet	3.53615e-07	92832	C02727	HMDB00206
Diet121	1	3.94448	3.94448	52.8739	4.27064e-08	-0.598917	0.183223	1-stearoyl-GPI (18:0)	Diet	1.17979e-06	NA	HMDB61696
Diet536	1	1.86961	1.86961	41.9167	3.73336e-07	-0.590597	0.141673	N-glycolylneuraminate	Diet	8.17226e-06	123802	C03410	HMDB00833
Diet417	1	20.7034	20.7034	43.0979	2.90886e-07	-0.588278	0.464942	indolelactate	Diet	6.53355e-06	92904	C02043	HMDB00671
Diet332	1	1.81886	1.81886	20.4037	9.07527e-05	-0.587666	0.200286	ethylmalonate	Diet	0.00114348	11756	HMDB00622
Diet54	1	9.49132	9.49132	16.8146	0.000289437	-0.582078	0.503995	1-methylhistamine	Diet	0.00311506	3614	C05127	HMDB00898
Diet648	1	2.14487	2.14487	19.7495	0.000111341	-0.576382	0.221069	sedoheptulose	Diet	0.00135979	5459879	HMDB03219
Diet211	1	3.08162	3.08162	48.9943	8.87971e-08	-0.572848	0.168238	7-methylguanine	Diet	2.18441e-06	11361	C02242	HMDB00897
Diet300	1	4.59642	4.59642	49.5177	8.02769e-08	-0.569753	0.204379	dehydroascorbate	Diet	2.0342e-06	835	C05422	HMDB01264
Diet524	1	3.60644	3.60644	42.1806	3.52962e-07	-0.567796	0.19615	N-acetylthreonine	Diet	7.75916e-06	152204	HMDB62557
Diet43	1	12.6853	12.6853	240.792	7.0936e-16	-0.565526	0.15397	1-linoleoyl-2-arachidonoyl-GPC (18:2/20:4n6)*	Diet	1.92871e-13	NA	HMDB08147
Diet334	1	5.38966	5.38966	55.1482	2.82593e-08	-0.557959	0.209711	flavin mononucleotide (FMN)	Diet	8.15572e-07	710	C00061	HMDB01520
Diet520	1	2.61171	2.61171	12.0363	0.00160189	-0.555944	0.31248	N-acetylphenylalanine	Diet	0.0124629	74839	C03519	HMDB00512
Diet375	1	3.49949	3.49949	105.677	2.39599e-11	-0.553982	0.122073	glycine	Diet	1.67266e-09	750	C00037	HMDB00123
Diet254	1	4.05914	4.05914	43.29	2.79425e-07	-0.546581	0.205414	behenoyl sphingomyelin (d18:1/22:0)*	Diet	6.30353e-06	NA	HMDB12103
Diet187	1	6.88758	6.88758	19.0528	0.000138881	-0.54587	0.40333	4-guanidinobutanoate	Diet	0.00166078	500	C01035	HMDB03464
Diet351	1	4.24367	4.24367	9.92787	0.00367463	-0.538116	0.43858	gamma-glutamylphenylalanine	Diet	0.0241073	111299	HMDB00594
Diet422	1	10.7591	10.7591	96.7907	6.68003e-11	-0.537726	0.223655	isobutyrylcarnitine (C4)	Diet	4.01268e-09	168379	HMDB00736
Diet86	1	8.77506	8.77506	99.0855	5.09129e-11	-0.535788	0.19963	1-palmitoyl-2-linoleoyl-GPG (16:0/18:2)	Diet	3.2877e-09	NA	HMDB10575
Diet272	1	11.2381	11.2381	89.6341	1.61067e-10	-0.534971	0.237529	carnitine	Diet	8.4048e-09	10917	C00318	HMDB00062
Diet149	1	8.2526	8.2526	44.1464	2.33896e-07	-0.527345	0.290037	2-methylbutyrylcarnitine (C5)	Diet	5.29958e-06	6426901	HMDB00378
Diet152	1	2.34903	2.34903	25.4184	2.07108e-05	-0.527315	0.203928	2'-O-methylcytidine	Diet	0.000307448	150971
Diet191	1	6.86326	6.86326	115.47	8.34977e-12	-0.520596	0.163545	4-imidazoleacetate	Diet	6.53559e-10	96215	C02835	HMDB02024
Diet736	1	2.59225	2.59225	69.035	2.83392e-09	-0.517239	0.12999	xanthine	Diet	1.09254e-07	1188	C00385	HMDB00292
Diet508	1	2.93285	2.93285	66.937	3.92421e-09	-0.506764	0.140416	N-acetylglucosamine/N-acetylgalactosamine	Diet	1.47974e-07	24139	HMDB00215
Diet576	1	4.36813	4.36813	57.9262	1.7324e-08	-0.503763	0.184211	oxalate (ethanedioate)	Diet	5.39132e-07	971	C00209	HMDB02329
Diet737	1	4.04304	4.04304	32.0038	3.6472e-06	-0.5036	0.238429	xanthosine	Diet	6.49705e-05	64959	C01762	HMDB00299
Diet98	1	2.82322	2.82322	75.755	1.0454e-09	-0.499031	0.129501	1-palmitoyl-GPE (16:0)	Diet	4.65565e-08	9547069	HMDB11503
Diet584	1	2.71421	2.71421	71.0886	2.07461e-09	-0.497063	0.131077	palmitoyl ethanolamide	Diet	8.24417e-08	4671	C16512	HMDB02100
Diet535	1	10.2445	10.2445	41.312	4.24919e-07	-0.487268	0.334052	N-formylphenylalanine	Diet	9.10842e-06	759256
Diet333	1	2.24475	2.24475	39.2296	6.69398e-07	-0.478845	0.160466	flavin adenine dinucleotide (FAD)	Diet	1.37773e-05	643975	C00016	HMDB01248
Diet555	1	5.42829	5.42829	24.1943	2.93004e-05	-0.476177	0.317747	N-stearoyl-sphinganine (d18:0/18:0)*	Diet	0.00041244	5283573
Diet478	1	1.13197	1.13197	24.9834	2.34065e-05	-0.473781	0.14279	myo-inositol	Diet	0.000342543	892	C00137	HMDB00211
Diet504	1	3.02436	3.02436	25.6391	1.94721e-05	-0.470486	0.230394	N-acetylasparagine	Diet	0.000292421	99715	HMDB06028
Diet675	1	5.20407	5.20407	56.791	2.11176e-08	-0.466932	0.203066	sphingomyelin (d18:2/23:0, d18:1/23:1, d17:1/24:1)*	Diet	6.45524e-07	NA
Diet139	1	8.72088	8.72088	29.5086	6.87541e-06	-0.460695	0.36468	2-hydroxyadipate	Diet	0.000114576	193530	C02360	HMDB00321
Diet150	1	1.44457	1.44457	23.968	3.12706e-05	-0.454748	0.164687	2-methylcitrate/homocitrate	Diet	0.000435428	NA
Diet280	1	3.57483	3.57483	46.1762	1.54724e-07	-0.447822	0.186649	C-glycosyltryptophan	Diet	3.63319e-06	10981970
Diet348	1	2.96173	2.96173	8.25838	0.00738496	-0.442536	0.401727	gamma-glutamylhistidine	Diet	0.0406672	7017195
Diet690	1	3.22079	3.22079	13.6956	0.000862829	-0.441474	0.325309	suberate (C8-DC)	Diet	0.00752935	10457	C08278	HMDB00893
Diet235	1	0.622386	0.622386	11.0697	0.00232862	-0.437978	0.159063	adenosine 5'-monophosphate (AMP)	Diet	0.0170634	6083	C00020	HMDB00045
Diet206	1	0.376745	0.376745	16.4201	0.000330774	-0.437703	0.101611	5-oxoproline	Diet	0.00345689	7405	C01879	HMDB00267
Diet493	1	4.62258	4.62258	61.711	9.11821e-09	-0.437683	0.183598	N6,N6,N6-trimethyllysine	Diet	3.07874e-07	440120	C03793	HMDB01325
Diet472	1	2.4602	2.4602	63.6865	6.59256e-09	-0.435941	0.131846	methionine	Diet	2.38162e-07	6137	C00073	HMDB00696
Diet714	1	8.8802	8.8802	27.8387	1.06774e-05	-0.434153	0.378872	tiglylcarnitine (C5:1-DC)	Diet	0.00016859	22833596	HMDB02366
Diet606	1	8.65516	8.65516	51.9337	5.08288e-08	-0.433903	0.273854	phenyllactate (PLA)	Diet	1.36761e-06	3848	C05607	HMDB00779
Diet677	1	4.28512	4.28512	74.7723	1.20459e-09	-0.431897	0.16059	sphingomyelin (d18:2/24:1, d18:1/24:2)*	Diet	5.18575e-08	NA
Diet302	1	6.63185	6.63185	17.2206	0.000252615	-0.431527	0.416294	deoxycholate	Diet	0.00275901	222528	C04483	HMDB00626
Diet90	1	0.668038	0.668038	12.6906	0.00125085	-0.429436	0.15391	1-palmitoyl-2-oleoyl-GPE (16:0/18:1)	Diet	0.0101125	5283496	HMDB05320
Diet73	1	3.77269	3.77269	22.7329	4.4836e-05	-0.421366	0.273278	1-palmitoleoyl-GPC (16:1)*	Diet	0.000603185	24779461	HMDB10383
Diet195	1	1.34144	1.34144	19.9718	0.000103833	-0.412898	0.173853	5,6-dihydrouridine	Diet	0.00127715	94312
Diet632	1	5.8349	5.8349	20.2898	9.40225e-05	-0.405859	0.359736	pyruvate	Diet	0.00117608	1060	C00022	HMDB00243
Diet161	1	8.84542	8.84542	152.826	2.64416e-13	-0.398601	0.161386	3-(4-hydroxyphenyl)lactate	Diet	3.25232e-11	9378	C03672	HMDB00755
Diet694	1	0.908042	0.908042	14.2394	0.0007087	-0.395611	0.1694	sulfate*	Diet	0.00642306	1118	C00059	HMDB01448
Diet629	1	8.07932	8.07932	80.4905	5.37737e-10	-0.395532	0.212531	pyridoxamine phosphate	Diet	2.59621e-08	1053	C00647	HMDB01555
Diet378	1	1.82167	1.82167	23.3262	3.76668e-05	-0.392173	0.187464	glycosyl ceramide (d18:2/24:1, d18:1/24:2)*	Diet	0.000516145	NA
Diet397	1	4.2501	4.2501	35.3589	1.62009e-06	-0.391924	0.232572	hexadecanedioate (C16-DC)	Diet	3.09977e-05	10459	C19615	HMDB00672
Diet614	1	2.74962	2.74962	14.3739	0.00067534	-0.391042	0.293397	picolinate	Diet	0.00617487	1018	C10164	HMDB02243
Diet192	1	4.41749	4.41749	14.1524	0.000731238	-0.391022	0.374782	4-methyl-2-oxopentanoate	Diet	0.00655829	70	C00233	HMDB00695
Diet167	1	7.48563	7.48563	25.1018	2.2637e-05	-0.388043	0.366326	3-hydroxybutyrate (BHBA)	Diet	0.00033317	441	C01089	HMDB00357
Diet287	1	0.963857	0.963857	13.6261	0.000884993	-0.380107	0.178413	citrulline	Diet	0.00761979	9750	C00327	HMDB00904
Diet379	1	0.516484	0.516484	7.87793	0.00870776	-0.374212	0.171763	glycosyl-N-nervonoyl-sphingosine (d18:1/24:1)*	Diet	0.0456693	NA
Diet514	1	1.97596	1.97596	10.4721	0.00295066	-0.373506	0.291393	N-acetylisoleucine	Diet	0.0205156	2802421	HMDB61684
Diet105	1	0.95805	0.95805	38.0384	8.7375e-07	-0.370645	0.106461	1-stearoyl-2-arachidonoyl-GPE (18:0/20:4)	Diet	1.7632e-05	5289133	HMDB09003
Diet494	1	5.17407	5.17407	47.5635	1.17412e-07	-0.36929	0.221251	N6,N6-dimethyllysine	Diet	2.80809e-06	193344	C05545	HMDB13287
Diet558	1	3.45344	3.45344	30.6264	5.15794e-06	-0.368236	0.22526	octadecenedioate (C18:1-DC)*	Diet	8.79403e-05	NA
Diet360	1	0.833413	0.833413	11.6783	0.00183769	-0.365266	0.179204	glutamate	Diet	0.0139406	611	C00025	HMDB00148
Diet416	1	4.61953	4.61953	28.6547	8.59672e-06	-0.36521	0.269344	indole-3-carboxylate	Diet	0.000138783	69867	C19837	HMDB03320
Diet476	1	1.45306	1.45306	17.5068	0.000229688	-0.364161	0.193261	methylphosphate	Diet	0.00254919	13130	HMDB61711
Diet645	1	1.51071	1.51071	16.7191	0.000298905	-0.356142	0.201646	S-adenosylhomocysteine (SAH)	Diet	0.00317725	439155	C00021	HMDB00939
Diet342	1	2.07571	2.07571	13.7619	0.000842256	-0.352597	0.260526	gamma-aminobutyrate (GABA)	Diet	0.00739982	119	C00334	HMDB00112
Diet572	1	2.22615	2.22615	30.778	4.963e-06	-0.350158	0.180411	ornithine	Diet	8.54628e-05	6262	C00077	HMDB03374
Diet650	1	2.82274	2.82274	68.8947	2.89566e-09	-0.346532	0.135784	serine	Diet	1.10807e-07	5951	C00065	HMDB00187
Diet299	1	4.1981	4.1981	41.0073	4.53737e-07	-0.345866	0.214636	2'-deoxycytidine 5'-monophosphate	Diet	9.60658e-06	13945	C00239	HMDB01202
Diet76	1	1.74503	1.74503	167.189	8.44849e-14	-0.339773	0.0685337	1-palmitoyl-2-arachidonoyl-GPE (16:0/20:4)*	Diet	1.247e-11	9546800	HMDB05323
Diet257	1	7.15488	7.15488	9.34666	0.0046648	-0.336826	0.58692	beta-citrylglutamate	Diet	0.0285525	72715786	C20775
Diet628	1	2.53879	2.53879	41.3792	4.18826e-07	-0.330591	0.166161	pyridoxamine	Diet	9.01523e-06	1052	C00534	HMDB01431
Diet220	1	1.54736	1.54736	10.0987	0.00342863	-0.321324	0.262585	adenosine 5'-diphosphoribose (ADP-ribose)	Diet	0.0228664	192	C00301	HMDB01178
Diet696	1	0.523502	0.523502	11.0327	0.00236267	-0.31602	0.146125	taurine	Diet	0.0172152	1123	C00245	HMDB00251
Diet424	1	1.4039	1.4039	36.7148	1.18154e-06	-0.311911	0.131176	isoleucine	Diet	2.31205e-05	6306	C00407	HMDB00172
Diet618	1	1.79377	1.79377	49.4302	8.16375e-08	-0.310211	0.127789	proline	Diet	2.04728e-06	145742	C00148	HMDB00162
Diet418	1	1.46618	1.46618	25.9581	1.78193e-05	-0.309277	0.159427	inosine	Diet	0.000269954	6021	C00294	HMDB00195
Diet81	1	0.586518	0.586518	54.545	3.1495e-08	-0.306497	0.0695616	1-palmitoyl-2-docosahexaenoyl-GPE (16:0/22:6)*	Diet	8.93974e-07	9546799	HMDB05324
Diet733	1	2.66249	2.66249	61.2367	9.86714e-09	-0.306369	0.139876	valine	Diet	3.26754e-07	6287	C00183	HMDB00883
Diet384	1	3.3727	3.3727	13.7329	0.000851188	-0.304269	0.33244	glycylvaline	Diet	0.00745698	97417	HMDB28854
Diet602	1	3.89078	3.89078	18.6134	0.00015994	-0.30053	0.306698	phenylacetylglycine	Diet	0.00187358	68144	C05598	HMDB00821
Diet635	1	2.55907	2.55907	23.526	3.55378e-05	-0.300231	0.221245	ribitol	Diet	0.000489568	6912	C00474	HMDB00508
Diet503	1	2.3543	2.3543	18.9653	0.000142823	-0.294413	0.236351	N-acetylarginine	Diet	0.00169614	67427	C02562	HMDB04620
Diet711	1	2.25613	2.25613	68.4355	3.1079e-09	-0.292105	0.1218	threonine	Diet	1.18054e-07	6288	C00188	HMDB00167
Diet456	1	2.03045	2.03045	93.3645	1.01151e-10	-0.285909	0.0989262	lysine	Diet	5.64904e-09	5962	C00047	HMDB00182
Diet53	1	1.83226	1.83226	30.6871	5.07889e-06	-0.285158	0.163916	N1-methyladenosine	Diet	8.6958e-05	27476	C02494	HMDB03331
Diet609	1	0.660614	0.660614	52.0843	4.94241e-08	-0.284038	0.0755486	phosphate	Diet	1.33678e-06	1061	C00009	HMDB01429
Diet437	1	2.15375	2.15375	57.1446	1.98487e-08	-0.283428	0.130232	leucine	Diet	6.10348e-07	6106	C00123	HMDB00687
Diet295	1	1.42968	1.42968	21.2094	7.08313e-05	-0.280539	0.174165	cysteine-glutathione disulfide	Diet	0.000919383	4247235	HMDB00656
Diet530	1	5.1051	5.1051	61.4068	9.59118e-09	-0.280165	0.193419	N-behenoyl-sphingadienine (d18:2/22:0)*	Diet	3.21741e-07	NA
Diet603	1	1.56114	1.56114	63.3369	6.97843e-09	-0.278809	0.105317	phenylalanine	Diet	2.48625e-07	6140	C00079	HMDB00159
Diet119	1	0.373712	0.373712	8.34236	0.00712334	-0.254646	0.141981	1-stearoyl-GPE (18:0)	Diet	0.0397399	9547068	HMDB11130
Diet58	1	1.65941	1.65941	48.5148	9.7455e-08	-0.242718	0.124064	1-myristoyl-2-palmitoyl-GPC (14:0/16:0)	Diet	2.37478e-06	129657	HMDB07869
Diet537	1	1.07788	1.07788	41.036	4.5094e-07	-0.233743	0.10872	nicotinamide	Diet	9.58665e-06	936	C00153	HMDB01406
Diet179	1	10.3614	10.3614	18.1427	0.000186345	-0.232979	0.506948	3-methyl-2-oxobutyrate	Diet	0.00212978	49	C00141	HMDB00019
Diet408	1	5.25128	5.25128	16.194	0.000357285	-0.231749	0.381999	hydroxy-N6,N6,N6-trimethyllysine*	Diet	0.00367676	NA
Diet28	1	2.3054	2.3054	42.3458	3.40819e-07	-0.220669	0.156522	16-hydroxypalmitate	Diet	7.58909e-06	10466	C18218	HMDB06294
Diet617	1	3.76665	3.76665	51.2093	5.82084e-08	-0.218601	0.181932	pipecolate	Diet	1.53421e-06	849	C00408	HMDB00070
Diet107	1	1.13285	1.13285	30.9454	4.75663e-06	-0.218572	0.128349	1-stearoyl-2-arachidonoyl-GPS (18:0/20:4)	Diet	8.24422e-05	NA	HMDB12383
Diet600	1	5.22628	5.22628	11.6032	0.00189171	-0.201012	0.450208	phenethylamine	Diet	0.014225	1001	C05332	HMDB02017
Diet226	1	0.397848	0.397848	33.9075	2.28885e-06	-0.200074	0.0726637	alanine	Diet	4.26866e-05	5950	C00041	HMDB00161
Diet719	1	1.72941	1.72941	37.6785	9.47882e-07	-0.187729	0.143717	tryptophan	Diet	1.90535e-05	6305	C00078	HMDB00929
Diet37	1	1.87756	1.87756	18.7596	0.000152578	-0.185621	0.212223	1-carboxyethyltyrosine	Diet	0.0018037	NA
Diet5	1	0.630415	0.630415	17.2572	0.000249548	-0.182297	0.128214	1-(1-enyl-palmitoyl)-2-arachidonoyl-GPE (P-16:0/20:4)*	Diet	0.00273708	NA	HMDB11352
Diet329	1	1.04573	1.04573	11.3781	0.00206426	-0.181237	0.203368	erythritol	Diet	0.015366	222285	C00503	HMDB02994
Diet42	1	4.20172	4.20172	12.5607	0.00131334	-0.177526	0.387984	1-lignoceroyl-GPC (24:0)	Diet	0.0105189	NA	HMDB10405
Diet692	1	6.13119	6.13119	32.8427	2.96488e-06	-0.172936	0.289841	succinate	Diet	5.35544e-05	1110	C00042	HMDB00254
Diet343	1	1.19358	1.19358	33.0295	2.83233e-06	-0.164497	0.127521	gamma-carboxyglutamate	Diet	5.13397e-05	40772	HMDB41900
Diet498	1	2.73143	2.73143	30.1726	5.79249e-06	-0.157098	0.201834	N6-methyllysine	Diet	9.74723e-05	164795	C02728	HMDB02038
Diet720	1	0.87714	0.87714	9.37848	0.00460373	-0.155449	0.205151	tyrosine	Diet	0.0283805	6057	C00082	HMDB00158
Diet106	1	0.322701	0.322701	24.2608	2.87474e-05	-0.147019	0.0773667	1-stearoyl-2-arachidonoyl-GPI (18:0/20:4)	Diet	0.000406874	NA	HMDB09815
Diet36	1	1.67493	1.67493	16.3422	0.000339666	-0.14413	0.214758	1-carboxyethylphenylalanine	Diet	0.00351252	NA
Diet671	1	0.55512	0.55512	22.9663	4.18557e-05	-0.140879	0.104293	sphingomyelin (d18:1/24:1, d18:2/24:0)*	Diet	0.000569017	NA	HMDB12107
Diet624	1	3.5307	3.5307	40.1494	5.46703e-07	-0.139911	0.198929	pterin	Diet	1.13882e-05	73000	C00715	HMDB00802
Diet414	1	1.90763	1.90763	13.5372	0.000914213	-0.138644	0.251819	imidazole lactate	Diet	0.00780632	440129	C05568	HMDB02320
Diet338	1	5.53686	5.53686	32.3456	3.35086e-06	-0.13734	0.277543	fructosyllysine	Diet	6.01061e-05	123708
Diet320	1	2.76814	2.76814	8.03552	0.00813108	-0.136718	0.393725	dodecadienoate (12:2)*	Diet	0.0434836	NA
Diet515	1	2.91442	2.91442	25.3792	2.09393e-05	-0.131979	0.227323	N-acetyl-isoputreanine*	Diet	0.00030995	NA
Diet277	1	0.888653	0.888653	18.0109	0.000194553	-0.131568	0.149006	ceramide (d18:1/14:0, d16:1/16:0)*	Diet	0.00221379	NA
Diet383	1	1.77951	1.77951	8.67763	0.00617454	-0.123917	0.303778	glycylleucine	Diet	0.0356797	92843	C02155	HMDB00759
Diet670	1	2.03118	2.03118	31.5808	4.05327e-06	-0.120694	0.170125	sphingomyelin (d18:1/22:2, d18:2/22:1, d16:1/24:2)*	Diet	7.12217e-05	NA
Diet321	1	7.37637	7.37637	17.5603	0.000225659	-0.119832	0.434772	dodecanedioate (C12-DC)	Diet	0.00251783	12736	C02678	HMDB00623
Diet586	1	3.19554	3.19554	121.704	4.4278e-12	-0.119667	0.108699	palmitoyl-arachidonoyl-glycerol (16:0/20:4) [2]*	Diet	3.9438e-10	NA	HMDB07112
Diet388	1	1.01535	1.01535	13.6804	0.000867619	-0.117279	0.182753	guanosine	Diet	0.00754566	6802	C00387	HMDB00133
Diet136	1	3.05438	3.05438	22.3865	4.96847e-05	-0.102784	0.247784	2'-deoxyinosine	Diet	0.000658119	65058	C05512	HMDB00071
Diet34	1	2.5259	2.5259	17.3338	0.000243265	-0.101047	0.256075	1-carboxyethylisoleucine	Diet	0.00268527	NA
Diet363	1	5.93129	5.93129	19.9422	0.000104802	-0.0981165	0.365843	glutarate (C5-DC)	Diet	0.001286	743	C00489	HMDB00661
Diet473	1	1.83719	1.83719	25.5846	1.97702e-05	-0.0980295	0.17976	methionine sulfoxide	Diet	0.000296037	158980	C02989	HMDB02005
Diet153	1	2.89551	2.89551	22.5834	4.68634e-05	-0.0916078	0.2402	2'-O-methyluridine	Diet	0.000628821	102212
Diet115	1	2.41762	2.41762	155.955	2.04683e-13	-0.0912096	0.0835218	1-stearoyl-2-oleoyl-GPC (18:0/18:1)	Diet	2.579e-11	NA	HMDB08038
Diet60	1	4.18473	4.18473	55.0399	2.8813e-08	-0.0892503	0.18497	1-oleoyl-2-arachidonoyl-GPI (18:1/20:4) *	Diet	8.26934e-07	NA	HMDB09844
Diet128	1	1.27968	1.27968	15.6726	0.0004275	-0.0687875	0.191684	adenosine 2'-monophosphate (2'-AMP)	Diet	0.00426345	94136	C00946	HMDB11617
Diet38	1	1.69056	1.69056	30.4801	5.354e-06	-0.0603153	0.157984	1-carboxyethylvaline	Diet	9.09828e-05	NA
Diet25	1	2.48745	2.48745	36.0107	1.39081e-06	-0.0446309	0.176306	14,15-DiHETrE	Diet	2.69097e-05	5283147	C14775	HMDB02265
Diet230	1	0.663	0.663	8.85897	0.00571907	-0.0378144	0.183515	alpha-hydroxyisovalerate	Diet	0.0335525	99823	HMDB00407
Diet633	1	4.58114	4.58114	16.5246	0.000319241	-0.0282659	0.353205	retinal	Diet	0.0033726	638015	C00376	HMDB01358
Diet525	1	1.54372	1.54372	18.644	0.000158366	-0.026849	0.193028	N-acetylvaline	Diet	0.0018636	66789	HMDB11757
Diet80	1	0.172815	0.172815	8.1071	0.00788288	-0.0059718	0.097941	1-palmitoyl-2-docosahexaenoyl-GPC (16:0/22:6)	Diet	0.0426261	6441886	HMDB07991
Diet171	1	4.43299	4.43299	29.0876	7.67275e-06	-0.00223057	0.261879	3-hydroxyhexanoate	Diet	0.000126637	151492
Diet381	1	4.23622	4.23622	21.6253	6.24274e-05	0.00176228	0.296903	glycosyl-N-stearoyl-sphingosine (d18:1/18:0)	Diet	0.000816456	NA
Diet35	1	0.967942	0.967942	9.99914	0.00356977	0.00432581	0.208713	1-carboxyethylleucine	Diet	0.0235854	NA
Diet181	1	0.690214	0.690214	14.6669	0.000608325	0.0165844	0.145522	3-methylcytidine	Diet	0.00568283	159649
Diet620	1	1.59455	1.59455	9.50805	0.00436379	0.0228209	0.274713	pro-hydroxy-pro	Diet	0.0272263	11673055	HMDB06695
Diet658	1	0.395856	0.395856	10.2562	0.00321754	0.0355049	0.13179	sphinganine	Diet	0.0218421	3126	C00836	HMDB00269
Diet425	1	3.03515	3.03515	10.6327	0.00276752	0.0465451	0.358405	isoleucylglycine	Diet	0.0195124	342532	HMDB28907
Diet513	1	1.62766	1.62766	13.6706	0.000870748	0.0497585	0.23147	N-acetylhistidine	Diet	0.00756014	75619	C02997	HMDB32055
Diet728	1	2.07802	2.07802	59.2917	1.36992e-08	0.0636742	0.125584	urea	Diet	4.31524e-07	1176	C00086	HMDB00294
Diet116	1	0.847638	0.847638	26.825	1.40405e-05	0.0670373	0.119245	1-stearoyl-2-oleoyl-GPE (18:0/18:1)	Diet	0.000215873	NA	HMDB08993
Diet279	1	0.994476	0.994476	41.4627	4.11391e-07	0.0813784	0.10389	ceramide (d18:2/24:1, d18:1/24:2)*	Diet	8.89225e-06	NA
Diet364	1	1.57822	1.57822	15.5898	0.000439951	0.0878288	0.213437	glutarylcarnitine (C5-DC)	Diet	0.00436235	71464488	HMDB13130
Diet619	1	0.807517	0.807517	11.2929	0.00213389	0.0897318	0.179382	prolylglycine	Diet	0.0158386	6426709	HMDB11178
Diet521	1	9.64335	9.64335	15.8451	0.000402762	0.0974501	0.523327	N-acetylputrescine	Diet	0.00407176	122356	C02714	HMDB02064
Diet57	1	1.5474	1.5474	25.1336	2.24353e-05	0.103745	0.166449	1-myristoyl-2-arachidonoyl-GPC (14:0/20:4)*	Diet	0.000331145	NA	HMDB07883
Diet652	1	0.441045	0.441045	14.898	0.00056052	0.107151	0.115421	S-methylcysteine	Diet	0.0053524	24417	HMDB02108
Diet173	1	1.39525	1.39525	13.0237	0.00110474	0.116336	0.219566	3-hydroxylaurate	Diet	0.00921987	94216	HMDB00387
Diet625	1	10.4013	10.4013	53.8917	3.54502e-08	0.121425	0.294706	putrescine	Diet	9.95304e-07	1045	C00134	HMDB01414
Diet249	1	8.64038	8.64038	11.1724	0.00223678	0.122748	0.58993	ascorbate (Vitamin C)	Diet	0.0164839	NA	C00072	HMDB00044
Diet271	1	1.31333	1.31333	10.693	0.00270201	0.1258	0.235095	carboxyethyl-GABA	Diet	0.019187	2572	HMDB02201
Diet501	1	2.15693	2.15693	7.97348	0.00835301	0.14266	0.3489	N-acetyl-3-methylhistidine*	Diet	0.0443035	193270
Diet183	1	1.65703	1.65703	17.6064	0.000222245	0.15113	0.205796	3-methylhistidine	Diet	0.00248511	64969	C01152	HMDB00479
Diet89	1	1.09508	1.09508	52.7352	4.38125e-08	0.154258	0.0966673	1-palmitoyl-2-oleoyl-GPC (16:0/18:1)	Diet	1.19754e-06	6436017	HMDB07972
Diet613	1	0.41961	0.41961	8.92273	0.00556767	0.200287	0.145472	phytosphingosine	Diet	0.0327965	122121	C12144	HMDB04610
Diet256	1	0.555752	0.555752	26.3495	1.59939e-05	0.208938	0.0974229	beta-alanine	Diet	0.000243731	239	C00099	HMDB00056
Diet459	1	2.6988	2.6988	74.0332	1.3413e-09	0.217401	0.128079	malonylcarnitine	Diet	5.72657e-08	22833583	HMDB02095
Diet664	1	1.98681	1.98681	44.1778	2.32384e-07	0.243659	0.14226	sphingomyelin (d18:1/18:1, d18:2/18:0)	Diet	5.28853e-06	6443882	HMDB12101
Diet585	1	2.23451	2.23451	78.1003	7.49353e-10	0.257505	0.113467	palmitoyl sphingomyelin (d18:1/16:0)	Diet	3.39575e-08	9939941
Diet435	1	1.54607	1.54607	17.2377	0.000251178	0.276651	0.200901	lactosyl-N-palmitoyl-sphingosine (d18:1/16:0)	Diet	0.00274912	NA
Diet663	1	1.8918	1.8918	22.4602	4.86091e-05	0.281022	0.194687	sphingomyelin (d18:1/17:0, d17:1/18:0, d19:1/16:0)	Diet	0.000647203	NA
Diet245	1	1.64711	1.64711	8.9273	0.00555699	0.288349	0.288142	arachidoylcarnitine (C20)*	Diet	0.032771	NA	HMDB06460
Diet217	1	1.44602	1.44602	15.8144	0.000407052	0.298876	0.202847	adenine	Diet	0.00410709	190	C00147	HMDB00034
Diet467	1	1.99636	1.99636	9.63603	0.00413999	0.313033	0.305335	mannose	Diet	0.0261138	18950	C00159	HMDB00169
Diet649	1	1.53125	1.53125	21.0629	7.40723e-05	0.330611	0.180872	sedoheptulose-7-phosphate	Diet	0.000959041	616	C05382	HMDB01068
Diet158	1	0.625059	0.625059	7.71688	0.00934326	0.34723	0.190918	2R,3R-dihydroxybutyrate	Diet	0.0485098	NA	HMDB00498
Diet432	1	0.579916	0.579916	9.74292	0.00396256	0.35539	0.163661	lactate	Diet	0.0253663	612	C00186	HMDB00190
Diet679	1	1.35224	1.35224	37.1519	1.06873e-06	0.36081	0.12798	sphingosine	Diet	2.11536e-05	5353955	C00319	HMDB00252
Diet529	1	2.61013	2.61013	34.4443	2.01232e-06	0.391741	0.184662	N-arachidoyl-sphingosine (d18:1/20:0)*	Diet	3.82193e-05	5283566	HMDB04951
Diet104	1	0.434889	0.434889	19.0738	0.000137951	0.39778	0.101292	1-stearoyl-2-arachidonoyl-GPC (18:0/20:4)	Diet	0.00165349	16219824	HMDB08048
Diet395	1	4.65137	4.65137	19.724	0.00011224	0.449912	0.325761	heptenedioate (C7:1-DC)*	Diet	0.00136753	NA
Diet553	1	2.48809	2.48809	55.6962	2.5626e-08	0.453559	0.141784	N-palmitoyl-sphingosine (d18:1/16:0)	Diet	7.65225e-07	5283564	HMDB04949
Diet699	1	3.5923	3.5923	8.30994	0.00722312	0.46422	0.441056	taurocholate	Diet	0.0401233	6675	C05122	HMDB00036
Diet10	1	1.36213	1.36213	40.7505	4.79652e-07	0.481362	0.122645	1-(1-enyl-stearoyl)-2-arachidonoyl-GPE (P-18:0/20:4)*	Diet	1.00727e-05	9547058	HMDB05779
Diet595	1	2.64936	2.64936	22.378	4.98112e-05	0.488309	0.230816	palmitoyl-oleoyl-glycerol (16:0/18:1) [2]*	Diet	0.000658119	NA	C13861	HMDB07102
Diet174	1	8.33324	8.33324	11.6656	0.00184669	0.509861	0.566969	3-hydroxyoleate*	Diet	0.0139883	NA
Diet370	1	20.6222	20.6222	62.8813	7.51789e-09	0.51292	0.384161	glycerophosphoethanolamine	Diet	2.642e-07	123874	C01233	HMDB00114
Diet713	1	1.25532	1.25532	8.29488	0.00727	0.515588	0.260963	thymine	Diet	0.0401248	1135	C00178	HMDB00262
Diet118	1	0.826206	0.826206	8.33442	0.00714763	0.533151	0.211209	1-stearoyl-GPC (18:0)	Diet	0.0397895	497299	HMDB10384
Diet622	1	1.87459	1.87459	10.1968	0.00329544	0.551432	0.287625	prostaglandin F2alpha	Diet	0.0223143	5280363	C00639	HMDB01139
Diet194	1	1.7025	1.7025	29.2878	7.28202e-06	0.555505	0.161736	5-(galactosylhydroxy)-L-lysine	Diet	0.000120961	NA
Diet175	1	8.43838	8.43838	24.1659	2.95405e-05	0.57142	0.396401	3-hydroxyoleoylcarnitine	Diet	0.000414692	NA
Diet683	1	6.18879	6.18879	96.4372	6.96852e-11	0.586437	0.169937	stearoyl sphingomyelin (d18:1/18:0)	Diet	4.13786e-09	6453725	C00550	HMDB01348
Diet594	1	8.45595	8.45595	28.9749	7.90271e-06	0.608866	0.36239	palmitoyl-oleoyl-glycerol (16:0/18:1) [1]*	Diet	0.000129448	NA	C13861	HMDB07102
Diet315	1	2.77605	2.77605	18.4698	0.000167541	0.62784	0.260069	docosahexaenoylcarnitine (C22:6)*	Diet	0.00194936	NA
Diet571	1	7.20259	7.20259	15.3849	0.000472463	0.643263	0.45899	ophthalmate	Diet	0.00464019	7018721	HMDB05765
Diet312	1	3.17313	3.17313	28.9674	7.91821e-06	0.667416	0.222022	dimethylglycine	Diet	0.000129448	673	C01026	HMDB00092
Diet79	1	1.96175	1.96175	8.60048	0.00638007	0.673167	0.320381	1-palmitoyl-2-docosahexaenoyl-glycosyl-GPE (16:0/22:6)**	Diet	0.0365176	NA
Diet22	1	3.11766	3.11766	15.6269	0.000434324	0.67975	0.299629	12-HETE	Diet	0.00431484	5312983	HMDB06111
Diet653	1	7.01211	7.01211	73.7259	1.40293e-09	0.687544	0.206881	S-methylglutathione	Diet	5.94059e-08	3605667	C11347
Diet278	1	5.35205	5.35205	62.8164	7.59832e-09	0.694924	0.195808	ceramide (d18:1/17:0, d17:1/18:0)*	Diet	2.65223e-07	NA
Diet95	1	0.887704	0.887704	11.9978	0.0016256	0.716025	0.182469	1-palmitoyl-2-stearoyl-GPE (16:0/18:0)*	Diet	0.0125716	5326793	HMDB08925
Diet398	1	3.86812	3.86812	73.0334	1.55317e-09	0.741099	0.154382	hexadecasphingosine (d16:1)*	Diet	6.47073e-08	NA
Diet78	1	2.85567	2.85567	30.933	4.77163e-06	0.760443	0.203821	1-palmitoyl-2-dihomo-linolenoyl-GPC (16:0/20:3n3 or 6)*	Diet	8.24422e-05	NA
Diet294	1	16.6843	16.6843	57.6788	1.80839e-08	0.760984	0.360788	cysteine	Diet	5.59409e-07	5862	C00097	HMDB00574
Diet704	1	11.8339	11.8339	10.3808	0.00306052	0.797829	0.716234	tauroursodeoxycholate	Diet	0.0210528	9848818	HMDB00874
Diet337	1	3.01658	3.01658	16.7583	0.000294977	0.806567	0.284609	fructose-6-phosphate	Diet	0.00314846	69507	C05345	HMDB00124
Diet349	1	1.62582	1.62582	15.7293	0.000419193	0.813387	0.215669	gamma-glutamylisoleucine*	Diet	0.00421313	14253342	HMDB11170
Diet373	1	9.98077	9.98077	47.059	1.29729e-07	0.813685	0.308935	glycerophosphorylcholine (GPC)	Diet	3.06017e-06	71920	C00670	HMDB00086
Diet556	1	10.2359	10.2359	118.23	6.28403e-12	0.814329	0.19738	N-stearoyl-sphingosine (d18:1/18:0)*	Diet	5.23602e-10	5283565	HMDB04950
Diet569	1	8.70807	8.70807	50.8429	6.23688e-08	0.854042	0.277621	oleoyl-oleoyl-glycerol (18:1/18:1) [2]*	Diet	1.63552e-06	NA	HMDB07218
Diet405	1	3.461	3.461	13.4705	0.00093684	0.884638	0.340028	histidylalanine	Diet	0.00796006	351667	HMDB28878
Diet611	1	1.74298	1.74298	10.4916	0.0029277	0.891946	0.273421	phosphoenolpyruvate (PEP)	Diet	0.0204109	1005	C00074	HMDB00263
Diet702	1	12.8711	12.8711	9.00095	0.00538782	0.92082	0.802176	taurohyodeoxycholic acid	Diet	0.0320293	119046
Diet204	1	3.7561	3.7561	15.9613	0.000386955	0.935034	0.325417	5-methylthioadenosine (MTA)	Diet	0.00392733	439176	C00170	HMDB01173
Diet344	1	8.85792	8.85792	47.517	1.18493e-07	0.991499	0.289633	gamma-glutamyl-epsilon-lysine	Diet	2.82089e-06	7015685	HMDB03869
Diet568	1	13.5834	13.5834	38.5999	7.70166e-07	0.99812	0.39794	oleoyl-oleoyl-glycerol (18:1/18:1) [1]*	Diet	1.5726e-05	NA	HMDB07218
Diet324	1	4.02756	4.02756	17.8192	0.000207181	1.00023	0.318921	eicosenoylcarnitine (C20:1)*	Diet	0.00233689	NA
Diet234	1	10.6766	10.6766	75.6454	1.06199e-09	1.00389	0.252018	alpha-tocopherol	Diet	4.68908e-08	14985	C02477	HMDB01893
Diet185	1	66.3207	66.3207	71.1714	2.04896e-09	1.03321	0.647557	3-ureidopropionate	Diet	8.24417e-08	111	C02642	HMDB00026
Diet507	1	5.51514	5.51514	10.3419	0.00310866	1.1096	0.489875	N-acetylglucosamine 6-phosphate	Diet	0.0212393	439219	C00357	HMDB02817
Diet323	1	16.3202	16.3202	7.79364	0.00903431	1.11397	0.970732	eicosenoate (20:1)	Diet	0.0471903	5282768	C16526	HMDB02231
Diet362	1	3.17537	3.17537	12.6714	0.00125987	1.1209	0.335809	glutamine	Diet	0.0101695	5961	C00064	HMDB00641
Diet482	1	1.18567	1.18567	8.69767	0.00612233	1.14995	0.247677	N('1)-acetylspermidine	Diet	0.0354176	496	C00612	HMDB01276
Diet354	1	1.81982	1.81982	11.1863	0.00222463	1.15337	0.270569	gamma-glutamylvaline	Diet	0.0164177	7015683	HMDB11172
Diet499	1	7.96235	7.96235	33.4008	2.58732e-06	1.15845	0.327528	N6-succinyladenosine	Diet	4.79072e-05	165243	HMDB00912
Diet376	1	8.82762	8.82762	11.0141	0.00238008	1.17712	0.600557	glycocholate	Diet	0.0172932	10140	C01921	HMDB00138
Diet483	1	8.26778	8.26778	14.7373	0.000593321	1.19307	0.502449	N-(2-hydroxypalmitoyl)-sphingosine (d18:1/16:0(2OH))	Diet	0.00556278	NA
Diet470	1	8.75354	8.75354	15.2312	0.000498538	1.22159	0.508547	mead acid (20:3n9)	Diet	0.00485018	5312531	HMDB10378
Diet460	1	21.0858	21.0858	16.4808	0.000324018	1.23286	0.758773	maltohexaose	Diet	0.00341607	439606	C01936	HMDB12253
Diet651	1	5.37662	5.37662	15.6996	0.000423519	1.23637	0.39257	serotonin	Diet	0.00424487	5202	C00780	HMDB00259
Diet693	1	20.8539	20.8539	61.9527	8.76017e-09	1.2472	0.389197	succinylcarnitine (C4-DC)	Diet	2.97731e-07	71464481	HMDB61717
Diet366	1	61.53	61.53	131.969	1.64643e-12	1.2711	0.458051	glutathione, reduced (GSH)	Diet	1.77197e-10	124886	C00051	HMDB00125
Diet371	1	10.8458	10.8458	79.4687	6.19141e-10	1.28373	0.247821	glycerophosphoglycerol	Diet	2.88152e-08	439964	C03274
Diet184	1	4.64819	4.64819	30.2603	5.66364e-06	1.28473	0.262913	3-phosphoglycerate	Diet	9.56156e-05	724	C00597	HMDB00807
Diet697	1	46.6368	46.6368	20.2653	9.47418e-05	1.33356	1.01764	tauro-beta-muricholate	Diet	0.00118043	168408	HMDB00932
Diet391	1	8.48879	8.48879	10.4299	0.00300084	1.54705	0.605186	heme	Diet	0.0207691	26945	C00032	HMDB03178
Diet428	1	7.69803	7.69803	20.8404	7.93033e-05	1.64147	0.407703	itaconate	Diet	0.0010242	811	C00490	HMDB02092
Diet718	1	21.619	21.619	49.8894	7.47577e-08	1.68221	0.441591	trimethylamine N-oxide	Diet	1.92138e-06	1145	C01104	HMDB00925
Diet722	1	98.9575	98.9575	62.2245	8.3753e-09	1.77932	0.84596	UDP-galactose	Diet	2.86535e-07	18068	C00052	HMDB00302
Diet646	1	32.1955	32.1955	33.0986	2.78493e-06	1.79187	0.661606	S-adenosylmethionine (SAM)	Diet	5.08372e-05	34756	C00019	HMDB01185
Diet310	1	7.25878	7.25878	12.6146	0.00128699	1.82779	0.508864	dihydroxyacetone phosphate (DHAP)	Diet	0.0103561	668	C00111	HMDB01473
Diet328	1	12.6547	12.6547	22.7563	4.45272e-05	1.8457	0.500244	erucoylcarnitine (C22:1)*	Diet	0.000600617	NA
Diet355	1	26.6165	26.6165	62.5164	7.98202e-09	1.9015	0.437708	gamma-tocopherol/beta-tocopherol	Diet	2.74901e-07	NA
Diet698	1	9.67648	9.67648	13.6514	0.000876865	2.21389	0.564777	taurochenodeoxycholate	Diet	0.00758775	387316	C05465	HMDB00951
Diet319	1	45.715	45.715	33.1384	2.75798e-06	2.28826	0.787897	docosatrienoate (22:3n6)*	Diet	5.05238e-05	NA
Diet221	1	72.5352	72.5352	21.2657	6.96247e-05	2.48329	1.23891	adenylosuccinate	Diet	0.000905998	195	C03794	HMDB00536
Diet186	1	48.572	48.572	291.062	5.46592e-17	2.50628	0.274035	4-cholesten-3-one	Diet	1.661e-14	91477	C00599	HMDB00921
Diet461	1	22.9557	22.9557	13.1387	0.00105861	2.66575	0.886695	maltopentaose	Diet	0.00887791	13489094	C06218	HMDB12254
Diet463	1	338.257	338.257	58.527	1.56168e-08	4.69592	1.61269	maltotetraose	Diet	4.88947e-07	446495	C02052	HMDB01296
Diet462	1	89.4207	89.4207	16.7205	0.000298765	5.6789	1.55132	maltose	Diet	0.00317725	10991489	C00208	HMDB00163
Diet464	1	247.242	247.242	33.4554	2.55322e-06	6.4806	1.82362	maltotriose	Diet	4.74458e-05	439586	C01835	HMDB01262

## Sheet: Arsenic
	Df	Sum.Sq	Mean.Sq	F.value	Pr..F.	coefficients	std_err	chemical	treatment	q_value	N.PUBCHEM	N.KEGG	N.Group_HMDB
Arsenic185	1	24.1448	24.1448	25.9108	1.80545e-05	-3.08209	0.647557	3-ureidopropionate	Arsenic	0.000272718	111	C02642	HMDB00026
Arsenic625	1	5.23281	5.23281	27.1125	1.29846e-05	-1.63425	0.294706	putrescine	Arsenic	0.000200833	1045	C00134	HMDB01414
Arsenic491	1	4.0023	4.0023	23.5042	3.57634e-05	-1.30754	0.276814	N2-acetyl,N6,N6-dimethyllysine	Arsenic	0.000491366	NA
Arsenic223	1	3.29255	3.29255	8.85538	0.00572772	-1.17356	0.409043	adipoylcarnitine (C6-DC)	Arsenic	0.0335525	71296139	HMDB61677
Arsenic277	1	1.16688	1.16688	23.65	3.4281e-05	-1.09829	0.149006	ceramide (d18:1/14:0, d16:1/16:0)*	Arsenic	0.000474788	NA
Arsenic550	1	0.692745	0.692745	9.38506	0.00459121	-0.608417	0.182253	N-palmitoyl-heptadecasphingosine (d17:1/16:0)*	Arsenic	0.0283371	NA
Arsenic658	1	0.402541	0.402541	10.4294	0.00300147	-0.57144	0.13179	sphinganine	Arsenic	0.0207691	3126	C00836	HMDB00269
Arsenic113	1	1.12188	1.12188	11.788	0.0017617	-0.486262	0.206948	1-stearoyl-2-linoleoyl-GPE (18:0/18:2)*	Arsenic	0.0134431	9546749	HMDB08994
Arsenic553	1	0.431558	0.431558	9.66045	0.00409871	-0.475639	0.141784	N-palmitoyl-sphingosine (d18:1/16:0)	Arsenic	0.0259803	5283564	HMDB04949
Arsenic696	1	0.425552	0.425552	8.96847	0.00546173	-0.460394	0.146125	taurine	Arsenic	0.032357	1123	C00245	HMDB00251
Arsenic655	1	0.76394	0.76394	9.88903	0.00373316	-0.392367	0.186449	spermidine	Arsenic	0.0243197	1102	C00315	HMDB01257
Arsenic303	1	2.17924	2.17924	9.87391	0.00375623	-0.370341	0.315147	diacylglycerol (14:0/18:1, 16:0/16:1) [2]*	Arsenic	0.0243777	NA
Arsenic112	1	0.539468	0.539468	18.4209	0.000170221	-0.281153	0.114798	1-stearoyl-2-linoleoyl-GPC (18:0/18:2)*	Arsenic	0.0019761	NA	HMDB08039
Arsenic261	1	1.80913	1.80913	10.6328	0.00276745	-0.254449	0.276705	betaine aldehyde	Arsenic	0.0195124	249	C00576	HMDB01252
Arsenic688	1	0.832076	0.832076	8.66357	0.00621144	-0.25359	0.207893	stearoyl-docosahexaenoyl-glycerol (18:0/22:6) [2]*	Arsenic	0.0358128	NA
Arsenic653	1	1.05111	1.05111	11.0515	0.00234532	-0.250649	0.206881	S-methylglutathione	Arsenic	0.0171129	3605667	C11347
Arsenic532	1	1.74513	1.74513	18.1608	0.000185249	-0.212298	0.207947	N-erucoyl-sphingosine (d18:1/22:1)*	Arsenic	0.00212195	NA
Arsenic71	1	0.330184	0.330184	8.30429	0.00724068	-0.174989	0.133762	1-palmitoleoyl-2-linoleoyl-GPC (16:1/18:2)*	Arsenic	0.0401248	NA	HMDB08006
Arsenic515	1	1.70067	1.70067	14.8097	0.000578284	-0.161058	0.227323	N-acetyl-isoputreanine*	Arsenic	0.00545149	NA
Arsenic536	1	0.608396	0.608396	13.6402	0.000880438	-0.0722379	0.141673	N-glycolylneuraminate	Arsenic	0.00760593	123802	C03410	HMDB00833
Arsenic488	1	1.00082	1.00082	8.11408	0.00785913	-0.0621647	0.235594	N1-methylinosine	Arsenic	0.0426261	65095	HMDB02721
Arsenic489	1	4.07184	4.07184	18.2318	0.000181009	-0.0444966	0.31702	N2,N2-dimethylguanosine	Arsenic	0.00208261	92919	HMDB04824
Arsenic105	1	0.236922	0.236922	9.40674	0.00455021	-0.0332031	0.106461	1-stearoyl-2-arachidonoyl-GPE (18:0/20:4)	Arsenic	0.0281343	5289133	HMDB09003
Arsenic64	1	1.54996	1.54996	13.7966	0.000831683	-0.020256	0.224843	1-oleoyl-2-linoleoyl-GPE (18:1/18:2)*	Arsenic	0.00733187	9546753	HMDB05349
Arsenic145	1	6.32804	6.32804	8.17449	0.00765672	0.0108953	0.590215	2-hydroxyphenylacetate	Arsenic	0.0419846	11970	C05852	HMDB00669
Arsenic482	1	2.14801	2.14801	15.7571	0.00041518	0.0139128	0.247677	N('1)-acetylspermidine	Arsenic	0.00418093	496	C00612	HMDB01276
Arsenic362	1	3.32041	3.32041	13.2501	0.00101593	0.0312399	0.335809	glutamine	Arsenic	0.00856165	5961	C00064	HMDB00641
Arsenic70	1	1.11417	1.11417	9.40531	0.00455291	0.0382149	0.230885	1-palmitoleoyl-2-linolenoyl-GPC (16:1/18:3)*	Arsenic	0.0281343	NA	HMDB08008
Arsenic127	1	1.62539	1.62539	15.553	0.000445599	0.0437779	0.216859	2-aminooctanoate	Arsenic	0.00440146	69522	HMDB00991
Arsenic367	1	0.358149	0.358149	7.72741	0.00930021	0.0609008	0.144418	glycerate	Arsenic	0.0483349	752	C00258	HMDB00139
Arsenic106	1	0.113013	0.113013	8.49635	0.00666929	0.0676938	0.0773667	1-stearoyl-2-arachidonoyl-GPI (18:0/20:4)	Arsenic	0.0378195	NA	HMDB09815
Arsenic458	1	0.0899803	0.0899803	7.94484	0.00845766	0.0687304	0.07139	malate	Arsenic	0.0447209	525	C00149	HMDB00156
Arsenic205	1	2.14859	2.14859	10.428	0.00300319	0.0981569	0.304497	5-methyluridine (ribothymidine)	Arsenic	0.0207691	445408	HMDB00884
Arsenic339	1	0.309492	0.309492	8.07729	0.00798522	0.102299	0.13131	fumarate	Arsenic	0.042995	444972	C00122	HMDB00134
Arsenic173	1	0.889151	0.889151	8.29962	0.00725522	0.103306	0.219566	3-hydroxylaurate	Arsenic	0.0401248	94216	HMDB00387
Arsenic131	1	1.0242	1.0242	8.4819	0.00671053	0.113604	0.233105	2'-deoxyadenosine 5'-monophosphate	Arsenic	0.0380116	12599	C00360	HMDB00905
Arsenic63	1	0.410432	0.410432	8.77321	0.00592977	0.123313	0.145093	1-oleoyl-2-linoleoyl-GPC (18:1/18:2)*	Arsenic	0.0345747	NA
Arsenic685	1	0.659346	0.659346	9.1881	0.00498248	0.124905	0.179701	stearoyl-arachidonoyl-glycerol (18:0/20:4) [2]*	Arsenic	0.0299296	NA
Arsenic440	1	0.779857	0.779857	13.6643	0.000872727	0.128292	0.160258	lignoceroyl sphingomyelin (d18:1/24:0)	Arsenic	0.00756461	NA
Arsenic14	1	6.60067	6.60067	22.7914	4.40685e-05	0.143234	0.361007	1,2-dilinoleoyl-GPE (18:2/18:2)*	Arsenic	0.000597528	9546812	HMDB09093
Arsenic226	1	0.131894	0.131894	11.2409	0.0021776	0.143421	0.0726637	alanine	Arsenic	0.0161168	5950	C00041	HMDB00161
Arsenic608	1	1.73555	1.73555	9.50813	0.00436364	0.16556	0.2866	phenylpyruvate	Arsenic	0.0272263	997	C00166	HMDB00205
Arsenic10	1	0.618125	0.618125	18.4924	0.000166323	0.176969	0.122645	1-(1-enyl-stearoyl)-2-arachidonoyl-GPE (P-18:0/20:4)*	Arsenic	0.00193956	9547058	HMDB05779
Arsenic385	1	1.17187	1.17187	10.1966	0.00329574	0.183253	0.227414	guanidinoacetate	Arsenic	0.0223143	763	C00581	HMDB00128
Arsenic375	1	0.26485	0.26485	7.99788	0.00826494	0.195001	0.122073	glycine	Arsenic	0.0438815	750	C00037	HMDB00123
Arsenic119	1	0.66317	0.66317	14.8039	0.000579472	0.202358	0.141981	1-stearoyl-GPE (18:0)	Arsenic	0.00545274	9547068	HMDB11130
Arsenic413	1	0.567669	0.567669	12.518	0.00133456	0.228604	0.142852	hypoxanthine	Arsenic	0.010623	790	C00262	HMDB00157
Arsenic403	1	0.642681	0.642681	9.54328	0.00430091	0.232004	0.174083	histidine	Arsenic	0.0268989	6274	C00135	HMDB00177
Arsenic689	1	1.66714	1.66714	9.33601	0.00468543	0.241965	0.283473	stearoyl-linoleoyl-glycerol (18:0/18:2) [2]*	Arsenic	0.028611	NA
Arsenic345	1	1.04544	1.04544	8.53646	0.00655625	0.25426	0.234756	gamma-glutamylglutamate	Arsenic	0.0373013	92865	C05282	HMDB11737
Arsenic334	1	0.845285	0.845285	8.64914	0.00624959	0.263742	0.209711	flavin mononucleotide (FMN)	Arsenic	0.0359525	710	C00061	HMDB01520
Arsenic45	1	4.18672	4.18672	16.1753	0.000359574	0.269819	0.341285	1-linoleoyl-2-linolenoyl-GPC (18:2/18:3)*	Arsenic	0.00369296	NA	HMDB08141
Arsenic618	1	0.380268	0.380268	10.4789	0.00294265	0.277264	0.127789	proline	Arsenic	0.0204875	145742	C00148	HMDB00162
Arsenic472	1	0.492432	0.492432	12.7474	0.00122449	0.293043	0.131846	methionine	Arsenic	0.00991493	6137	C00073	HMDB00696
Arsenic613	1	0.677303	0.677303	14.4024	0.000668485	0.296783	0.145472	phytosphingosine	Arsenic	0.00612304	122121	C12144	HMDB04610
Arsenic603	1	0.366683	0.366683	14.8767	0.000564751	0.300538	0.105317	phenylalanine	Arsenic	0.00538285	6140	C00079	HMDB00159
Arsenic311	1	1.88358	1.88358	10.1728	0.00332754	0.309171	0.288654	dimethylarginine (SDMA + ADMA)	Arsenic	0.0224872	123831	C03626	HMDB01539
Arsenic456	1	0.323267	0.323267	14.8645	0.000567182	0.332712	0.0989262	lysine	Arsenic	0.00538614	5962	C00047	HMDB00182
Arsenic673	1	0.934604	0.934604	15.576	0.00044206	0.333823	0.164321	sphingomyelin (d18:2/16:0, d18:1/16:1)*	Arsenic	0.00437487	NA
Arsenic544	1	1.32279	1.32279	8.70495	0.00610347	0.336245	0.261498	N-monomethylarginine	Arsenic	0.0353481	132862	C03884	HMDB29416
Arsenic154	1	1.29604	1.29604	8.09431	0.00792661	0.339403	0.268427	2-oxoarginine*	Arsenic	0.0427441	558	C03771	HMDB04225
Arsenic711	1	0.340962	0.340962	10.3425	0.00310791	0.349871	0.1218	threonine	Arsenic	0.0212393	6288	C00188	HMDB00167
Arsenic202	1	7.48177	7.48177	24.8901	2.40318e-05	0.350265	0.367786	5-methylcytidine	Arsenic	0.000350701	92918	HMDB00982
Arsenic91	1	0.687064	0.687064	31.3937	4.24811e-06	0.360912	0.0992393	1-palmitoyl-2-oleoyl-GPG (16:0/18:1)	Arsenic	7.43922e-05	5283509
Arsenic343	1	0.648228	0.648228	17.9382	0.000199241	0.363309	0.127521	gamma-carboxyglutamate	Arsenic	0.00226215	40772	HMDB41900
Arsenic516	1	0.581931	0.581931	7.697	0.00942513	0.376998	0.184451	N-acetylleucine	Arsenic	0.048739	70912	C02710	HMDB11756
Arsenic719	1	0.432012	0.432012	9.41222	0.00453991	0.384994	0.143717	tryptophan	Arsenic	0.0281343	6305	C00078	HMDB00929
Arsenic132	1	1.70697	1.70697	10.8157	0.00257373	0.386375	0.266497	2'-deoxycytidine	Arsenic	0.0183899	13711	C00881	HMDB00014
Arsenic478	1	0.749719	0.749719	16.5468	0.000316846	0.390428	0.14279	myo-inositol	Arsenic	0.00335415	892	C00137	HMDB00211
Arsenic650	1	0.476691	0.476691	11.6346	0.00186892	0.395521	0.135784	serine	Arsenic	0.0141153	5951	C00065	HMDB00187
Arsenic671	1	0.194155	0.194155	8.03252	0.00814163	0.40196	0.104293	sphingomyelin (d18:1/24:1, d18:2/24:0)*	Arsenic	0.043495	NA	HMDB12107
Arsenic254	1	1.42915	1.42915	15.2416	0.00049672	0.414821	0.205414	behenoyl sphingomyelin (d18:1/22:0)*	Arsenic	0.00484161	NA	HMDB12103
Arsenic297	1	1.20624	1.20624	12.8797	0.0011655	0.423523	0.205291	cytidine	Arsenic	0.00952688	6175	C00475	HMDB00089
Arsenic503	1	1.54447	1.54447	12.4417	0.00137352	0.432687	0.236351	N-acetylarginine	Arsenic	0.0108996	67427	C02562	HMDB04620
Arsenic733	1	0.549943	0.549943	12.6486	0.00127068	0.439036	0.139876	valine	Arsenic	0.0102408	6287	C00183	HMDB00883
Arsenic657	1	0.285526	0.285526	7.9248	0.00853176	0.45089	0.127331	sphingadienine	Arsenic	0.0449696	6449795
Arsenic94	1	0.223652	0.223652	9.56281	0.00426647	0.456085	0.102589	1-palmitoyl-2-stearoyl-GPC (16:0/18:0)	Arsenic	0.0267677	NA	HMDB07970
Arsenic677	1	0.596402	0.596402	10.4068	0.00302874	0.458997	0.16059	sphingomyelin (d18:2/24:1, d18:1/24:2)*	Arsenic	0.0208898	NA
Arsenic437	1	0.620062	0.620062	16.4519	0.000327224	0.467033	0.130232	leucine	Arsenic	0.00344219	6106	C00123	HMDB00687
Arsenic520	1	1.83249	1.83249	8.44519	0.00681656	0.478951	0.31248	N-acetylphenylalanine	Arsenic	0.0385277	74839	C03519	HMDB00512
Arsenic707	1	0.579585	0.579585	7.69938	0.00941528	0.483303	0.18405	thiamin (Vitamin B1)	Arsenic	0.0487368	1130	C00378	HMDB00235
Arsenic572	1	0.704805	0.704805	9.74436	0.00396022	0.484322	0.180411	ornithine	Arsenic	0.0253663	6262	C00077	HMDB03374
Arsenic638	1	1.27606	1.27606	14.0301	0.000764219	0.522547	0.202308	ribose	Arsenic	0.00682818	5779	C00121	HMDB00283
Arsenic53	1	1.61634	1.61634	27.0707	1.31327e-05	0.523004	0.163916	N1-methyladenosine	Arsenic	0.000202517	27476	C02494	HMDB03331
Arsenic668	1	1.87065	1.87065	11.872	0.00170579	0.525042	0.266282	sphingomyelin (d18:1/21:0, d17:1/22:0, d16:1/23:0)*	Arsenic	0.0130744	NA
Arsenic13	1	4.42825	4.42825	29.016	7.81811e-06	0.531066	0.262062	1,2-dilinoleoyl-GPC (18:2/18:2)	Arsenic	0.000128625	5288075	HMDB08138
Arsenic37	1	0.765181	0.765181	7.64526	0.00964188	0.541181	0.212223	1-carboxyethyltyrosine	Arsenic	0.0496115	NA
Arsenic441	1	1.6535	1.6535	13.0043	0.0011127	0.545408	0.239202	lignoceroylcarnitine (C24)*	Arsenic	0.00927127	NA
Arsenic201	1	2.52842	2.52842	14.4111	0.000666416	0.585811	0.280985	5-methyl-2'-deoxycytidine	Arsenic	0.00612304	440055	C03592	HMDB02224
Arsenic191	1	0.97573	0.97573	16.416	0.000331235	0.596136	0.163545	4-imidazoleacetate	Arsenic	0.00345689	96215	C02835	HMDB02024
Arsenic431	1	2.71779	2.71779	9.36001	0.00463908	0.625684	0.361473	kynurenine	Arsenic	0.0284326	161166	C00328	HMDB00684
Arsenic67	1	0.624911	0.624911	9.72258	0.00399567	0.625776	0.170069	1-oleoyl-GPE (18:1)	Arsenic	0.0254715	9547071	HMDB11506
Arsenic38	1	0.838298	0.838298	15.1142	0.000519419	0.633142	0.157984	1-carboxyethylvaline	Arsenic	0.00504384	NA
Arsenic648	1	1.09322	1.09322	10.0662	0.00347407	0.636357	0.221069	sedoheptulose	Arsenic	0.0231276	5459879	HMDB03219
Arsenic36	1	1.37619	1.37619	13.4273	0.000951797	0.662024	0.214758	1-carboxyethylphenylalanine	Arsenic	0.00807386	NA
Arsenic342	1	1.50984	1.50984	10.0102	0.00355379	0.692259	0.260526	gamma-aminobutyrate (GABA)	Arsenic	0.0235371	119	C00334	HMDB00112
Arsenic494	1	1.07594	1.07594	9.89076	0.00373054	0.703024	0.221251	N6,N6-dimethyllysine	Arsenic	0.0243197	193344	C05545	HMDB13287
Arsenic35	1	1.3845	1.3845	14.3023	0.000692881	0.703736	0.208713	1-carboxyethylleucine	Arsenic	0.00632407	NA
Arsenic624	1	1.1877	1.1877	13.5059	0.000924767	0.706684	0.198929	pterin	Arsenic	0.00787318	73000	C00715	HMDB00802
Arsenic602	1	3.07843	3.07843	14.7271	0.000595459	0.716913	0.306698	phenylacetylglycine	Arsenic	0.00557272	68144	C05598	HMDB00821
Arsenic44	1	3.01078	3.01078	30.6836	5.08349e-06	0.740848	0.210132	1-linoleoyl-2-arachidonoyl-GPE (18:2/20:4)*	Arsenic	8.6958e-05	NA	HMDB09102
Arsenic48	1	5.25676	5.25676	31.7867	3.84997e-06	0.751197	0.272799	1-linoleoyl-GPE (18:2)*	Arsenic	6.81128e-05	52925130	HMDB11507
Arsenic47	1	2.98369	2.98369	13.6328	0.000882827	0.823508	0.313827	1-linoleoyl-GPC (18:2)	Arsenic	0.00761383	11988421	C04100	HMDB10386
Arsenic530	1	1.50985	1.50985	18.1613	0.000185222	0.824036	0.193419	N-behenoyl-sphingadienine (d18:2/22:0)*	Arsenic	0.00212195	NA
Arsenic34	1	1.3749	1.3749	9.43513	0.00449711	0.839913	0.256075	1-carboxyethylisoleucine	Arsenic	0.0279568	NA
Arsenic350	1	1.44323	1.44323	14.4054	0.000667776	0.866102	0.21233	gamma-glutamylleucine	Arsenic	0.00612304	151023	HMDB11171
Arsenic397	1	1.31327	1.31327	10.9258	0.00246424	0.895583	0.232572	hexadecanedioate (C16-DC)	Arsenic	0.0177549	10459	C19615	HMDB00672
Arsenic248	1	4.10871	4.10871	8.16423	0.00769072	0.918156	0.475884	argininosuccinate	Arsenic	0.042066	828	C03406	HMDB00052
Arsenic708	1	2.96429	2.96429	24.6803	2.55044e-05	0.933114	0.232483	thiamin monophosphate	Arsenic	0.000367008	3382778	C01081	HMDB02666
Arsenic505	1	1.64186	1.64186	8.86896	0.00569504	1.0995	0.288628	N-acetylaspartate (NAA)	Arsenic	0.0334705	65065	C01042	HMDB00812
Arsenic349	1	1.96654	1.96654	19.0257	0.000140091	1.10111	0.215669	gamma-glutamylisoleucine*	Arsenic	0.00166969	14253342	HMDB11170
Arsenic411	1	8.90876	8.90876	9.99568	0.00357479	1.12474	0.633299	hyodeoxycholate	Arsenic	0.0235854	5283820	C15517	HMDB00733
Arsenic545	1	2.47552	2.47552	8.83316	0.00578161	1.19163	0.355125	N-octanoylglycine	Arsenic	0.0337663	84290	HMDB00832
Arsenic474	1	1.83921	1.83921	9.09226	0.00518578	1.2588	0.301708	methyl glucopyranoside (alpha + beta)	Arsenic	0.0309708	NA
Arsenic352	1	2.50353	2.50353	9.2528	0.00485012	1.2783	0.348936	gamma-glutamylthreonine	Arsenic	0.0293393	76078708	HMDB29159
Arsenic678	1	4.62182	4.62182	7.79078	0.00904562	1.29113	0.51668	sphingomyelin (d18:2/24:2)*	Arsenic	0.0471921	NA
Arsenic285	1	3.91192	3.91192	9.64039	0.00413258	1.29584	0.427321	cinnamoylglycine	Arsenic	0.0260989	709625	HMDB11621
Arsenic43	1	3.30203	3.30203	62.679	7.77157e-09	1.39179	0.15397	1-linoleoyl-2-arachidonoyl-GPC (18:2/20:4n6)*	Arsenic	2.69449e-07	NA	HMDB08147
Arsenic54	1	4.44731	4.44731	7.87874	0.00870469	1.41766	0.503995	1-methylhistamine	Arsenic	0.0456693	3614	C05127	HMDB00898
Arsenic354	1	2.44962	2.44962	15.0576	0.000529853	1.49413	0.270569	gamma-glutamylvaline	Arsenic	0.0051163	7015683	HMDB11172
Arsenic607	1	3.87647	3.87647	11.7174	0.00181017	1.80013	0.385841	phenylpropionylglycine	Arsenic	0.0137519	152323	HMDB00860
Arsenic405	1	2.50359	2.50359	9.74421	0.00396047	1.88294	0.340028	histidylalanine	Arsenic	0.0253663	351667	HMDB28878
Arsenic415	1	9.20064	9.20064	14.7952	0.000581265	2.53708	0.528999	imidazole propionate	Arsenic	0.00545966	70630	HMDB02271

## Sheet: Diet Genotype
	Df	Sum.Sq	Mean.Sq	F.value	Pr..F.	coefficients	std_err	chemical	treatment	q_value	N.PUBCHEM	N.KEGG	N.Group_HMDB
Diet:Genotype407	1	25.6476	25.6476	18.2332	0.000180932	-4.03206	1.09346	homostachydrine*	Diet:Genotype	0.00208261	441447	C08283	HMDB33433
Diet:Genotype656	1	2.01773	2.01773	16.7833	0.000292502	-1.5367	0.31967	spermine	Diet:Genotype	0.00313499	1103	C00750	HMDB01256
Diet:Genotype617	1	3.52749	3.52749	47.9577	1.08657e-07	-1.37729	0.250042	pipecolate	Diet:Genotype	2.63531e-06	849	C00408	HMDB00070
Diet:Genotype27	1	3.63977	3.63977	17.0815	0.000264634	-1.33312	0.425583	15-HETE	Diet:Genotype	0.00287811	5280724	C04742	HMDB02110
Diet:Genotype183	1	0.988948	0.988948	10.5078	0.00290881	-1.27425	0.282839	3-methylhistidine	Diet:Genotype	0.0203371	64969	C01152	HMDB00479
Diet:Genotype459	1	0.598672	0.598672	16.4227	0.000330481	-1.21931	0.176028	malonylcarnitine	Diet:Genotype	0.00345689	22833583	HMDB02095
Diet:Genotype56	1	2.74954	2.74954	9.96892	0.00361383	-0.80899	0.484189	1-methylnicotinamide	Diet:Genotype	0.02379	10129985	C02918	HMDB00699
Diet:Genotype184	1	1.5573	1.5573	10.1382	0.00337435	-0.804156	0.361339	3-phosphoglycerate	Diet:Genotype	0.0226388	724	C00597	HMDB00807
Diet:Genotype728	1	0.549851	0.549851	15.6888	0.000425106	-0.706987	0.172598	urea	Diet:Genotype	0.00424777	1176	C00086	HMDB00294
Diet:Genotype611	1	1.38509	1.38509	8.33733	0.00713873	-0.685701	0.375781	phosphoenolpyruvate (PEP)	Diet:Genotype	0.0397828	1005	C00074	HMDB00263
Diet:Genotype181	1	0.727189	0.727189	15.4526	0.000461435	-0.664874	0.200001	3-methylcytidine	Diet:Genotype	0.00454918	159649
Diet:Genotype718	1	6.07005	6.07005	14.0077	0.00077044	-0.595807	0.606908	trimethylamine N-oxide	Diet:Genotype	0.00686223	1145	C01104	HMDB00925
Diet:Genotype393	1	0.550311	0.550311	11.4868	0.00197895	-0.591537	0.201797	heptadecasphingosine (d17:1)	Diet:Genotype	0.0147949	5283557
Diet:Genotype256	1	0.341872	0.341872	16.2089	0.000355464	-0.569781	0.133895	beta-alanine	Diet:Genotype	0.00366532	239	C00099	HMDB00056
Diet:Genotype61	1	0.335102	0.335102	9.86764	0.00376584	-0.529853	0.169899	1-oleoyl-2-docosahexaenoyl-GPC (18:1/22:6)*	Diet:Genotype	0.0244094	NA	HMDB08123
Diet:Genotype59	1	0.374713	0.374713	15.6609	0.000429236	-0.52351	0.14261	1-oleoyl-2-arachidonoyl-GPE (18:1/20:4)*	Diet:Genotype	0.00427251	NA	HMDB09069
Diet:Genotype62	1	0.187301	0.187301	8.10845	0.0078783	-0.486196	0.140123	1-oleoyl-2-docosahexaenoyl-GPE (18:1/22:6)*	Diet:Genotype	0.0426261	NA
Diet:Genotype104	1	0.22384	0.22384	9.81739	0.0038438	-0.478747	0.139213	1-stearoyl-2-arachidonoyl-GPC (18:0/20:4)	Diet:Genotype	0.0248524	16219824	HMDB08048
Diet:Genotype186	1	3.13795	3.13795	18.8038	0.000150425	-0.476541	0.376626	4-cholesten-3-one	Diet:Genotype	0.00178233	91477	C00599	HMDB00921
Diet:Genotype367	1	0.629535	0.629535	13.5828	0.000899097	-0.407625	0.198484	glycerate	Diet:Genotype	0.00771551	752	C00258	HMDB00139
Diet:Genotype657	1	0.281863	0.281863	7.82312	0.00891864	-0.389964	0.175	sphingadienine	Diet:Genotype	0.0466805	6449795
Diet:Genotype274	1	0.635424	0.635424	9.67419	0.00407568	-0.0996825	0.236284	carotene diol (1)	Diet:Genotype	0.0258661	NA
Diet:Genotype210	1	7.59687	7.59687	13.782	0.000836118	0.266358	0.684495	7-ketodeoxycholate	Diet:Genotype	0.00735841	188292	HMDB00391
Diet:Genotype114	1	0.904204	0.904204	8.17233	0.00766386	0.300184	0.306669	1-stearoyl-2-linoleoyl-GPI (18:0/18:2)	Diet:Genotype	0.0419846	NA	HMDB09809
Diet:Genotype505	1	2.23559	2.23559	12.0761	0.00157773	0.389561	0.396681	N-acetylaspartate (NAA)	Diet:Genotype	0.012312	65065	C01042	HMDB00812
Diet:Genotype150	1	0.628135	0.628135	10.4219	0.00301051	0.402652	0.226341	2-methylcitrate/homocitrate	Diet:Genotype	0.0207919	NA
Diet:Genotype415	1	5.85533	5.85533	9.41573	0.00453331	0.492306	0.72704	imidazole propionate	Diet:Genotype	0.0281343	70630	HMDB02271
Diet:Genotype187	1	4.02779	4.02779	11.1419	0.00226361	0.538818	0.554324	4-guanidinobutanoate	Diet:Genotype	0.0166579	500	C01035	HMDB03464
Diet:Genotype612	1	0.422529	0.422529	8.97351	0.00545018	0.55192	0.200058	phosphoethanolamine	Diet:Genotype	0.0323256	1015	C00346	HMDB00224
Diet:Genotype273	1	0.87628	0.87628	8.37792	0.00701561	0.57622	0.298169	carnosine	Diet:Genotype	0.0393087	439224	C00386	HMDB00033
Diet:Genotype9	1	1.61188	1.61188	10.2675	0.00320291	0.694524	0.365295	1-(1-enyl-palmitoyl)-GPE (P-16:0)*	Diet:Genotype	0.0217714	NA
Diet:Genotype731	1	6.27098	6.27098	14.1884	0.000721815	0.862422	0.612928	ursodeoxycholate	Diet:Genotype	0.00649021	31401	C07880	HMDB00946
Diet:Genotype50	1	4.74677	4.74677	9.72072	0.00399872	0.881081	0.644258	1-linoleoyl-GPI (18:2)*	Diet:Genotype	0.0254715	NA
Diet:Genotype288	1	1.58441	1.58441	8.05642	0.00805773	0.918563	0.408857	cytidine 5'-monophosphate (5'-CMP)	Diet:Genotype	0.0432256	6131	C00055	HMDB00095
Diet:Genotype685	1	0.954427	0.954427	13.3001	0.000997383	0.949034	0.246975	stearoyl-arachidonoyl-glycerol (18:0/20:4) [2]*	Diet:Genotype	0.00841908	NA
Diet:Genotype509	1	1.87269	1.87269	10.1169	0.00340353	0.961731	0.396661	N-acetylglucosaminylasparagine	Diet:Genotype	0.022746	123826	C04540	HMDB00489
Diet:Genotype684	1	2.04456	2.04456	12.3794	0.00140621	1.03607	0.37468	stearoyl-arachidonoyl-glycerol (18:0/20:4) [1]*	Diet:Genotype	0.0111078	NA
Diet:Genotype561	1	6.63096	6.63096	9.34106	0.00467564	1.09883	0.776782	oleoyl-arachidonoyl-glycerol (18:1/20:4) [1]*	Diet:Genotype	0.028585	NA	HMDB07228
Diet:Genotype583	1	0.827562	0.827562	15.0787	0.000525937	1.10169	0.215987	palmitoyl dihydrosphingomyelin (d18:0/16:0)*	Diet:Genotype	0.00509754	9939965
Diet:Genotype309	1	1.21309	1.21309	14.2802	0.000698404	1.10318	0.268713	dihydrobiopterin	Diet:Genotype	0.00635203	1879	C00268	HMDB00038
Diet:Genotype264	1	4.05514	4.05514	9.25702	0.00484161	1.1049	0.610206	bilirubin (Z,Z)	Diet:Genotype	0.0293221	5280352	C00486	HMDB00054
Diet:Genotype111	1	2.41433	2.41433	11.0813	0.00231808	1.15906	0.430341	1-stearoyl-2-linoleoyl-glycosyl-GPE (18:0/18:2)**	Diet:Genotype	0.0170344	NA
Diet:Genotype282	1	5.0116	5.0116	12.7591	0.00121916	1.16216	0.577813	cholate	Diet:Genotype	0.00988726	221493	C00695	HMDB00619
Diet:Genotype704	1	10.0682	10.0682	8.83194	0.00578459	1.44395	0.98437	tauroursodeoxycholate	Diet:Genotype	0.0337663	9848818	HMDB00874
Diet:Genotype216	1	4.9626	4.9626	8.27615	0.00732875	1.52729	0.713921	aconitate [cis or trans]	Diet:Genotype	0.0404059	NA
Diet:Genotype715	1	5.19576	5.19576	12.4243	0.00138256	1.60226	0.596209	tricarballylate	Diet:Genotype	0.0109545	14925	C19806	HMDB31193
Diet:Genotype102	1	4.58682	4.58682	28.5401	8.86065e-06	1.80538	0.369605	1-ribosyl-imidazoleacetate*	Diet:Genotype	0.000142156	5117448	C05131	HMDB02331
Diet:Genotype262	1	10.2891	10.2891	20.5283	8.73148e-05	1.89505	0.652712	beta-muricholate	Diet:Genotype	0.00110828	5283853	C17726	HMDB00415
Diet:Genotype660	1	2.22334	2.22334	9.69556	0.00404014	2.08194	0.441495	sphingomyelin (d18:0/18:0, d19:0/17:0)*	Diet:Genotype	0.025672	NA	HMDB12087
Diet:Genotype521	1	5.43621	5.43621	8.93228	0.00554536	2.28883	0.719244	N-acetylputrescine	Diet:Genotype	0.0327398	122356	C02714	HMDB02064
Diet:Genotype661	1	4.48532	4.48532	11.6146	0.00188342	2.50458	0.572933	sphingomyelin (d18:0/20:0, d16:0/22:0)*	Diet:Genotype	0.0141833	NA
Diet:Genotype455	1	16.658	16.658	16.114	0.0003672	3.26546	0.937387	L-urobilin	Diet:Genotype	0.00375635	5280818	C05793	HMDB04159

## Sheet: Diet Arsenic
	Df	Sum.Sq	Mean.Sq	F.value	Pr..F.	coefficients	std_err	chemical	treatment	q_value	N.PUBCHEM	N.KEGG	N.Group_HMDB
Diet:Arsenic210	1	8.86863	8.86863	16.0892	0.000370335	-3.35461	0.684495	7-ketodeoxycholate	Diet:Arsenic	0.00378093	188292	HMDB00391
Diet:Arsenic281	1	3.92146	3.92146	10.6077	0.00279528	-2.47049	0.560562	chenodeoxycholate	Diet:Arsenic	0.0196736	10133	C02528	HMDB00518
Diet:Arsenic298	1	3.00673	3.00673	11.615	0.00188313	-2.22662	0.46908	cytosine	Diet:Arsenic	0.0141833	597	C00380	HMDB00630
Diet:Arsenic421	1	6.29257	6.29257	7.88746	0.00867165	-2.14657	0.823484	fructose 1,6-diphosphate/glucose 1,6-diphosphate/myo-inositol diphosphates	Diet:Arsenic	0.0455725	NA	C00354
Diet:Arsenic187	1	2.90924	2.90924	8.04769	0.00808828	-1.81382	0.554324	4-guanidinobutanoate	Diet:Arsenic	0.0433131	500	C01035	HMDB03464
Diet:Arsenic139	1	2.87952	2.87952	9.74335	0.00396187	-1.77549	0.501205	2-hydroxyadipate	Diet:Arsenic	0.0253663	193530	C02360	HMDB00321
Diet:Arsenic362	1	3.10603	3.10603	12.3946	0.00139813	-1.59797	0.461525	glutamine	Diet:Arsenic	0.0110608	5961	C00064	HMDB00641
Diet:Arsenic325	1	2.14951	2.14951	7.92309	0.00853812	-1.56702	0.480211	enterolactone	Diet:Arsenic	0.0449696	10685477
Diet:Arsenic4	1	4.25153	4.25153	16.1412	0.000363793	-1.55348	0.473167	1-(1-enyl-oleoyl)-GPE (P-18:1)*	Diet:Arsenic	0.00372888	NA
Diet:Arsenic505	1	1.6615	1.6615	8.97504	0.0054467	-1.37438	0.396681	N-acetylaspartate (NAA)	Diet:Arsenic	0.0323256	65065	C01042	HMDB00812
Diet:Arsenic180	1	1.81656	1.81656	8.55282	0.00651071	-1.3522	0.424893	3-methylcrotonylglycine	Diet:Arsenic	0.037124	169485	HMDB00459
Diet:Arsenic351	1	3.74142	3.74142	8.75288	0.00598094	-1.349	0.602771	gamma-glutamylphenylalanine	Diet:Arsenic	0.0347945	111299	HMDB00594
Diet:Arsenic387	1	1.33964	1.33964	8.18734	0.00761442	-1.27155	0.372934	guanine	Diet:Arsenic	0.0418024	764	C00242	HMDB00132
Diet:Arsenic496	1	1.02371	1.02371	10.0168	0.00354431	-1.20712	0.294736	N6-carboxymethyllysine	Diet:Arsenic	0.0235346	123800
Diet:Arsenic9	1	2.86467	2.86467	18.2476	0.000180081	-1.17021	0.365295	1-(1-enyl-palmitoyl)-GPE (P-16:0)*	Diet:Arsenic	0.0020812	NA
Diet:Arsenic247	1	0.981241	0.981241	11.3114	0.00211858	-1.08698	0.271544	arginine	Diet:Arsenic	0.0157476	232	C00062	HMDB00517
Diet:Arsenic715	1	3.52148	3.52148	8.42069	0.00688834	-1.03258	0.596209	tricarballylate	Diet:Arsenic	0.0387638	14925	C19806	HMDB31193
Diet:Arsenic15	1	0.524523	0.524523	14.2605	0.000703358	-0.946885	0.176817	1,2-dipalmitoyl-GPC (16:0/16:0)	Diet:Arsenic	0.00638585	452110	HMDB00564
Diet:Arsenic530	1	0.767897	0.767897	9.23667	0.00488275	-0.940034	0.26583	N-behenoyl-sphingadienine (d18:2/22:0)*	Diet:Arsenic	0.0294333	NA
Diet:Arsenic414	1	2.37495	2.37495	16.8535	0.000285671	-0.913743	0.346092	imidazole lactate	Diet:Arsenic	0.00309387	440129	C05568	HMDB02320
Diet:Arsenic292	1	0.723181	0.723181	8.35702	0.0070787	-0.831649	0.271211	creatinine	Diet:Arsenic	0.0396193	588	C00791	HMDB00562
Diet:Arsenic279	1	0.443717	0.443717	18.4999	0.000165919	-0.68471	0.142784	ceramide (d18:2/24:1, d18:1/24:2)*	Diet:Arsenic	0.00193922	NA
Diet:Arsenic513	1	1.23319	1.23319	10.3575	0.00308925	-0.669308	0.318125	N-acetylhistidine	Diet:Arsenic	0.0211939	75619	C02997	HMDB32055
Diet:Arsenic230	1	0.599362	0.599362	8.00864	0.00822644	-0.619814	0.252217	alpha-hydroxyisovalerate	Diet:Arsenic	0.0438121	99823	HMDB00407
Diet:Arsenic94	1	0.224788	0.224788	9.61137	0.00418214	-0.575366	0.140995	1-palmitoyl-2-stearoyl-GPC (16:0/18:0)	Diet:Arsenic	0.0263475	NA	HMDB07970
Diet:Arsenic728	1	0.278914	0.278914	7.95821	0.00840863	-0.548454	0.172598	urea	Diet:Arsenic	0.0445528	1176	C00086	HMDB00294
Diet:Arsenic256	1	0.250047	0.250047	11.8553	0.00171676	-0.49608	0.133895	beta-alanine	Diet:Arsenic	0.0131389	239	C00099	HMDB00056
Diet:Arsenic58	1	0.278575	0.278575	8.14448	0.00775656	-0.447293	0.17051	1-myristoyl-2-palmitoyl-GPC (14:0/16:0)	Diet:Arsenic	0.0422238	129657	HMDB07869
Diet:Arsenic283	1	0.269349	0.269349	9.11543	0.00513583	-0.205921	0.158482	cholesterol	Diet:Arsenic	0.0307219	11025495	C00187	HMDB00067
Diet:Arsenic537	1	0.204818	0.204818	7.79763	0.00901856	0.0844529	0.149421	nicotinamide	Diet:Arsenic	0.0471557	936	C00153	HMDB01406
Diet:Arsenic645	1	1.01947	1.01947	11.2825	0.00214255	0.111324	0.277136	S-adenosylhomocysteine (SAH)	Diet:Arsenic	0.0158801	439155	C00021	HMDB00939
Diet:Arsenic667	1	0.555893	0.555893	8.40748	0.00692738	0.131424	0.237068	sphingomyelin (d18:1/20:1, d18:2/20:0)*	Diet:Arsenic	0.0389411	NA
Diet:Arsenic617	1	0.758645	0.758645	10.3141	0.00314349	0.379427	0.250042	pipecolate	Diet:Arsenic	0.0214076	849	C00408	HMDB00070
Diet:Arsenic109	1	0.294442	0.294442	12.9902	0.00111854	0.410074	0.138804	1-stearoyl-2-docosahexaenoyl-GPC (18:0/22:6)	Diet:Arsenic	0.00929003	NA	HMDB08057
Diet:Arsenic664	1	0.824059	0.824059	18.3234	0.000175696	0.561763	0.195518	sphingomyelin (d18:1/18:1, d18:2/18:0)	Diet:Arsenic	0.00203508	6443882	HMDB12101
Diet:Arsenic665	1	1.48361	1.48361	8.01774	0.00819401	0.585643	0.396592	sphingomyelin (d18:1/19:0, d19:1/18:0)*	Diet:Arsenic	0.0436845	NA
Diet:Arsenic560	1	0.690586	0.690586	19.5054	0.000120259	0.629748	0.173477	oleoyl ethanolamide	Diet:Arsenic	0.00145413	5283454	HMDB02088
Diet:Arsenic284	1	0.286022	0.286022	15.9321	0.000390866	0.650811	0.12353	choline	Diet:Arsenic	0.00395924	305	C00114	HMDB00097
Diet:Arsenic466	1	1.24552	1.24552	9.15399	0.00505383	0.691942	0.340079	mannonate*	Diet:Arsenic	0.030323	3246006
Diet:Arsenic112	1	0.317452	0.317452	10.8398	0.00254931	0.693345	0.157775	1-stearoyl-2-linoleoyl-GPC (18:0/18:2)*	Diet:Arsenic	0.0182557	NA	HMDB08039
Diet:Arsenic259	1	1.09776	1.09776	7.67268	0.00952634	0.774203	0.34873	beta-hydroxyisovalerate	Diet:Arsenic	0.0491639	69362	HMDB00754
Diet:Arsenic659	1	1.20092	1.20092	14.1862	0.000722391	0.793917	0.268246	sphingomyelin (d17:1/16:0, d18:1/15:0, d16:1/17:0)*	Diet:Arsenic	0.00649021	NA
Diet:Arsenic115	1	0.482407	0.482407	31.119	4.55237e-06	0.921784	0.11479	1-stearoyl-2-oleoyl-GPC (18:0/18:1)	Diet:Arsenic	7.91836e-05	NA	HMDB08038
Diet:Arsenic51	1	0.660797	0.660797	10.9274	0.00246269	0.936212	0.226717	1-methyl-4-imidazoleacetate	Diet:Arsenic	0.0177549	75810	C05828	HMDB02820
Diet:Arsenic277	1	0.969835	0.969835	19.6563	0.000114661	1.00513	0.20479	ceramide (d18:1/14:0, d16:1/16:0)*	Diet:Arsenic	0.00139374	NA
Diet:Arsenic377	1	1.61748	1.61748	21.4553	6.5725e-05	1.10635	0.253141	glycosyl ceramide (d18:1/20:0, d16:1/22:0)*	Diet:Arsenic	0.000857413	NA
Diet:Arsenic662	1	1.82	1.82	27.201	1.26769e-05	1.15251	0.23848	sphingomyelin (d18:1/14:0, d16:1/16:0)*	Diet:Arsenic	0.000197255	11433862	HMDB12097
Diet:Arsenic286	1	2.33542	2.33542	13.5049	0.000925091	1.27835	0.383394	citrate	Diet:Arsenic	0.00787318	311	C00158	HMDB00094
Diet:Arsenic228	1	2.4028	2.4028	8.10051	0.00790539	1.29406	0.502125	allantoic acid	Diet:Arsenic	0.0426742	203	C00499	HMDB01209
Diet:Arsenic261	1	2.41444	2.41444	14.1904	0.000721298	1.45417	0.380294	betaine aldehyde	Diet:Arsenic	0.00649021	249	C00576	HMDB01252
Diet:Arsenic692	1	4.6247	4.6247	24.7729	2.48429e-05	1.65532	0.398348	succinate	Diet:Arsenic	0.000358488	1110	C00042	HMDB00254
Diet:Arsenic381	1	1.62938	1.62938	8.31773	0.00719901	1.69524	0.408054	glycosyl-N-stearoyl-sphingosine (d18:1/18:0)	Diet:Arsenic	0.0400324	NA
Diet:Arsenic192	1	6.11174	6.11174	19.5803	0.000117443	1.76318	0.515089	4-methyl-2-oxopentanoate	Diet:Arsenic	0.0014242	70	C00233	HMDB00695
Diet:Arsenic555	1	1.91434	1.91434	8.53237	0.00656766	1.80722	0.436701	N-stearoyl-sphinganine (d18:0/18:0)*	Diet:Arsenic	0.0373251	5283573
Diet:Arsenic359	1	2.14371	2.14371	8.22444	0.00749363	1.99132	0.470695	glucuronate	Diet:Arsenic	0.0411831	444791	C00191	HMDB00127
Diet:Arsenic145	1	6.14086	6.14086	7.9327	0.00850247	2.10894	0.811173	2-hydroxyphenylacetate	Diet:Arsenic	0.0449118	11970	C05852	HMDB00669
Diet:Arsenic366	1	3.91251	3.91251	8.39152	0.00697487	2.21091	0.629531	glutathione, reduced (GSH)	Diet:Arsenic	0.0391654	124886	C00051	HMDB00125
Diet:Arsenic231	1	8.69983	8.69983	19.4998	0.000120474	2.30344	0.615815	alpha-ketobutyrate	Diet:Arsenic	0.00145413	58	C00109	HMDB00005
Diet:Arsenic661	1	3.69715	3.69715	9.57366	0.00424746	2.30607	0.572933	sphingomyelin (d18:0/20:0, d16:0/22:0)*	Diet:Arsenic	0.0266939	NA
Diet:Arsenic632	1	6.94586	6.94586	24.1529	2.96503e-05	2.3265	0.49441	pyruvate	Diet:Arsenic	0.000415105	1060	C00022	HMDB00243
Diet:Arsenic232	1	15.3621	15.3621	28.892	8.07638e-06	3.32248	0.672274	alpha-ketoglutarate	Diet:Arsenic	0.000131617	51	C00026	HMDB00208

## Sheet: Genotype Arsenic
	Df	Sum.Sq	Mean.Sq	F.value	Pr..F.	coefficients	std_err	chemical	treatment	q_value	N.PUBCHEM	N.KEGG	N.Group_HMDB
Genotype:Arsenic462	1	66.0653	66.0653	12.3534	0.00142011	-9.08009	2.19389	maltose	Genotype:Arsenic	0.0112004	10991489	C00208	HMDB00163
Genotype:Arsenic464	1	95.3078	95.3078	12.8965	0.00115822	-8.19858	2.57899	maltotriose	Genotype:Arsenic	0.0094974	439586	C01835	HMDB01262
Genotype:Arsenic461	1	26.0957	26.0957	14.9359	0.000553056	-4.92227	1.25398	maltopentaose	Genotype:Arsenic	0.00530072	13489094	C06218	HMDB12254
Genotype:Arsenic386	1	8.71119	8.71119	8.34255	0.00712276	-4.02534	0.969417	guanidinosuccinate	Genotype:Arsenic	0.0397399	97856	C03139	HMDB03157
Genotype:Arsenic429	1	7.29292	7.29292	7.83195	0.00888429	-3.44099	0.915455	kojibiose	Genotype:Arsenic	0.0465479	164939	C19632	HMDB11742
Genotype:Arsenic697	1	23.7328	23.7328	10.3127	0.00314526	-3.12883	1.43916	tauro-beta-muricholate	Genotype:Arsenic	0.0214076	168408	HMDB00932
Genotype:Arsenic704	1	14.586	14.586	12.7949	0.00120295	-3.10369	1.01291	tauroursodeoxycholate	Genotype:Arsenic	0.00977114	9848818	HMDB00874
Genotype:Arsenic654	1	9.50366	9.50366	8.42868	0.00686484	-2.80729	1.00736	S-methylmethionine	Genotype:Arsenic	0.0386737	458	C05319	HMDB38670
Genotype:Arsenic465	1	7.21674	7.21674	12.8676	0.00117076	-2.58782	0.710465	mannitol/sorbitol	Genotype:Arsenic	0.00955471	5780	C00794	HMDB00247
Genotype:Arsenic698	1	6.77714	6.77714	9.56105	0.00426956	-2.58368	0.798715	taurochenodeoxycholate	Genotype:Arsenic	0.0267677	387316	C05465	HMDB00951
Genotype:Arsenic276	1	13.5939	13.5939	12.0909	0.00156887	-2.51495	1.00592	cytidine-5'-diphosphoethanolamine	Genotype:Arsenic	0.0122614	123727	C00570	HMDB01564
Genotype:Arsenic724	1	12.4169	12.4169	20.3184	9.31887e-05	-2.49731	0.741621	UDP-N-acetylglucosamine/galactosamine	Genotype:Arsenic	0.00116848	NA
Genotype:Arsenic646	1	9.57335	9.57335	9.84188	0.00380558	-2.43791	0.935652	S-adenosylmethionine (SAM)	Genotype:Arsenic	0.0246361	34756	C00019	HMDB01185
Genotype:Arsenic460	1	12.4772	12.4772	9.75226	0.00394744	-2.2016	1.07307	maltohexaose	Genotype:Arsenic	0.0253663	439606	C01936	HMDB12253
Genotype:Arsenic88	1	4.08433	4.08433	11.0723	0.00232628	-1.89034	0.576187	1-palmitoyl-2-oleoyl-glycosyl-GPE (16:0/18:1)**	Genotype:Arsenic	0.0170633	NA
Genotype:Arsenic607	1	3.99039	3.99039	12.0618	0.00158639	-1.86594	0.545661	phenylpropionylglycine	Genotype:Arsenic	0.0123609	152323	HMDB00860
Genotype:Arsenic438	1	4.69049	4.69049	12.5357	0.00132572	-1.78242	0.580305	leucylglutamine*	Genotype:Arsenic	0.0106017	4305457	HMDB28927
Genotype:Arsenic474	1	3.30523	3.30523	16.3396	0.000339966	-1.76817	0.426679	methyl glucopyranoside (alpha + beta)	Genotype:Arsenic	0.00351252	NA
Genotype:Arsenic605	1	2.47232	2.47232	7.69986	0.00941331	-1.69529	0.537566	phenylalanylglycine	Genotype:Arsenic	0.0487368	98207	HMDB28995
Genotype:Arsenic79	1	2.27282	2.27282	9.9642	0.00362076	-1.66591	0.453088	1-palmitoyl-2-docosahexaenoyl-glycosyl-GPE (16:0/22:6)**	Genotype:Arsenic	0.0237975	NA
Genotype:Arsenic336	1	4.66406	4.66406	10.1306	0.00338472	-1.59814	0.643703	fructose	Genotype:Arsenic	0.0226496	5984	C00095	HMDB00660
Genotype:Arsenic275	1	6.29755	6.29755	13.7147	0.000856843	-1.4915	0.642855	cytidine 5'-diphosphocholine	Genotype:Arsenic	0.00748977	13804	C00307	HMDB01413
Genotype:Arsenic74	1	2.1034	2.1034	9.77426	0.0039121	-1.45189	0.440089	1-palmitoyl-2-arachidonoyl-glycosyl-GPE (16:0/20:4)**	Genotype:Arsenic	0.0252308	NA
Genotype:Arsenic354	1	1.64953	1.64953	10.1396	0.00337249	-1.41707	0.382642	gamma-glutamylvaline	Genotype:Arsenic	0.0226388	7015683	HMDB11172
Genotype:Arsenic263	1	1.02687	1.02687	12.844	0.00118112	-1.40139	0.268243	beta-sitosterol	Genotype:Arsenic	0.00961127	222284	C01753	HMDB00852
Genotype:Arsenic103	1	2.01852	2.01852	12.1588	0.00152883	-1.35058	0.386538	1-stearoyl-2-arachidonoyl-glycosyl-GPE (18:0/20:4)**	Genotype:Arsenic	0.0120212	NA
Genotype:Arsenic43	1	1.32161	1.32161	25.0866	2.27341e-05	-1.34523	0.217746	1-linoleoyl-2-arachidonoyl-GPC (18:2/20:4n6)*	Genotype:Arsenic	0.000333649	NA	HMDB08147
Genotype:Arsenic357	1	1.54936	1.54936	12.8851	0.00116315	-1.28992	0.328968	glucose	Genotype:Arsenic	0.00952274	79025	C00031	HMDB00122
Genotype:Arsenic73	1	2.78334	2.78334	16.7714	0.000293681	-1.26491	0.386473	1-palmitoleoyl-GPC (16:1)*	Genotype:Arsenic	0.00314111	24779461	HMDB10383
Genotype:Arsenic467	1	2.36035	2.36035	11.393	0.00205234	-1.26013	0.431809	mannose	Genotype:Arsenic	0.0152993	18950	C00159	HMDB00169
Genotype:Arsenic57	1	1.1935	1.1935	19.3853	0.000124923	-1.25028	0.235394	1-myristoyl-2-arachidonoyl-GPC (14:0/20:4)*	Genotype:Arsenic	0.00150431	NA	HMDB07883
Genotype:Arsenic108	1	1.83821	1.83821	8.12279	0.00782959	-1.24014	0.4513	1-stearoyl-2-docosahexaenoyl-glycosyl-GPE (18:0/22:6)**	Genotype:Arsenic	0.0425765	NA
Genotype:Arsenic190	1	4.92525	4.92525	28.041	1.01158e-05	-1.217	0.397593	4-hydroxyphenylpyruvate	Genotype:Arsenic	0.000160715	979	C01179	HMDB00707
Genotype:Arsenic459	1	0.47202	0.47202	12.9484	0.00113607	-1.19149	0.181131	malonylcarnitine	Genotype:Arsenic	0.00937528	22833583	HMDB02095
Genotype:Arsenic231	1	5.86374	5.86374	13.143	0.00105697	-1.17294	0.633668	alpha-ketobutyrate	Genotype:Arsenic	0.00887791	58	C00109	HMDB00005
Genotype:Arsenic247	1	1.08648	1.08648	12.5246	0.0013313	-1.1455	0.279416	arginine	Genotype:Arsenic	0.0106134	232	C00062	HMDB00517
Genotype:Arsenic133	1	1.14024	1.14024	8.43437	0.00684817	-1.12622	0.348814	2'-deoxyguanosine	Genotype:Arsenic	0.0386219	187790	C00330	HMDB00085
Genotype:Arsenic192	1	3.67159	3.67159	11.7628	0.00177886	-1.08659	0.530022	4-methyl-2-oxopentanoate	Genotype:Arsenic	0.013554	70	C00233	HMDB00695
Genotype:Arsenic324	1	1.73463	1.73463	7.67458	0.0095184	-1.05347	0.451022	eicosenoylcarnitine (C20:1)*	Genotype:Arsenic	0.0491639	NA
Genotype:Arsenic388	1	0.669827	0.669827	9.02501	0.00533377	-1.03566	0.258451	guanosine	Genotype:Arsenic	0.0317812	6802	C00387	HMDB00133
Genotype:Arsenic66	1	1.74514	1.74514	16.4047	0.000332513	-1.01922	0.309423	1-oleoyl-GPC (18:1)	Genotype:Arsenic	0.00346323	16081932	HMDB02815
Genotype:Arsenic373	1	2.54918	2.54918	12.0193	0.00161231	-1.00764	0.4369	glycerophosphorylcholine (GPC)	Genotype:Arsenic	0.0125251	71920	C00670	HMDB00086
Genotype:Arsenic569	1	2.05622	2.05622	12.0055	0.00162086	-1.00454	0.392615	oleoyl-oleoyl-glycerol (18:1/18:1) [2]*	Genotype:Arsenic	0.0125538	NA	HMDB07218
Genotype:Arsenic648	1	1.50974	1.50974	13.9014	0.00080066	-0.950649	0.312639	sedoheptulose	Genotype:Arsenic	0.00710689	5459879	HMDB03219
Genotype:Arsenic722	1	15.568	15.568	9.78918	0.00388833	-0.938602	1.19637	UDP-galactose	Genotype:Arsenic	0.0251089	18068	C00052	HMDB00302
Genotype:Arsenic255	1	2.8031	2.8031	7.64138	0.00965833	-0.909384	0.574585	behenoylcarnitine (C22)*	Genotype:Arsenic	0.0496467	NA
Genotype:Arsenic349	1	0.839213	0.839213	8.11913	0.00784199	-0.889891	0.305002	gamma-glutamylisoleucine*	Genotype:Arsenic	0.0425991	14253342	HMDB11170
Genotype:Arsenic568	1	3.02614	3.02614	8.59934	0.00638316	-0.887714	0.562773	oleoyl-oleoyl-glycerol (18:1/18:1) [1]*	Genotype:Arsenic	0.0365176	NA	HMDB07218
Genotype:Arsenic234	1	2.10276	2.10276	14.8984	0.000560435	-0.876919	0.356407	alpha-tocopherol	Genotype:Arsenic	0.0053524	14985	C02477	HMDB01893
Genotype:Arsenic269	1	0.543543	0.543543	13.0433	0.00109672	-0.851732	0.193662	campesterol	Genotype:Arsenic	0.0091826	173183	C01789	HMDB02869
Genotype:Arsenic61	1	0.828028	0.828028	24.3827	2.77621e-05	-0.766619	0.174825	1-oleoyl-2-docosahexaenoyl-GPC (18:1/22:6)*	Genotype:Arsenic	0.000396185	NA	HMDB08123
Genotype:Arsenic78	1	0.881164	0.881164	9.54488	0.00429807	-0.76656	0.288247	1-palmitoyl-2-dihomo-linolenoyl-GPC (16:0/20:3n3 or 6)*	Genotype:Arsenic	0.0268989	NA
Genotype:Arsenic368	1	2.06962	2.06962	9.37044	0.00461908	-0.74687	0.445848	glycerol	Genotype:Arsenic	0.0284251	753	C00116	HMDB00131
Genotype:Arsenic638	1	0.770602	0.770602	8.47262	0.00673717	-0.734458	0.286106	ribose	Genotype:Arsenic	0.0381207	5779	C00121	HMDB00283
Genotype:Arsenic692	1	2.34895	2.34895	12.5825	0.00130259	-0.729157	0.409897	succinate	Genotype:Arsenic	0.010449	1110	C00042	HMDB00254
Genotype:Arsenic632	1	4.32796	4.32796	15.0497	0.000531331	-0.709736	0.508744	pyruvate	Genotype:Arsenic	0.005121	1060	C00022	HMDB00243
Genotype:Arsenic366	1	6.37868	6.37868	13.6809	0.000867461	-0.668035	0.647782	glutathione, reduced (GSH)	Genotype:Arsenic	0.00754566	124886	C00051	HMDB00125
Genotype:Arsenic537	1	0.35024	0.35024	13.334	0.000985006	-0.608118	0.153753	nicotinamide	Genotype:Arsenic	0.00832822	936	C00153	HMDB01406
Genotype:Arsenic75	1	0.149141	0.149141	7.94885	0.00844292	-0.57857	0.129948	1-palmitoyl-2-arachidonoyl-GPC (16:0/20:4n6)	Genotype:Arsenic	0.0446887	10747814	HMDB07982
Genotype:Arsenic62	1	0.252928	0.252928	10.9495	0.00244134	-0.559074	0.144186	1-oleoyl-2-docosahexaenoyl-GPE (18:1/22:6)*	Genotype:Arsenic	0.0176391	NA
Genotype:Arsenic393	1	0.450655	0.450655	9.40663	0.00455042	-0.547312	0.207647	heptadecasphingosine (d17:1)	Genotype:Arsenic	0.0281343	5283557
Genotype:Arsenic330	1	0.49251	0.49251	8.61972	0.00632811	-0.545779	0.226768	erythronate*	Genotype:Arsenic	0.0363234	2781043	HMDB00613
Genotype:Arsenic232	1	4.28384	4.28384	8.05675	0.00805656	-0.534525	0.691764	alpha-ketoglutarate	Genotype:Arsenic	0.0432256	51	C00026	HMDB00208
Genotype:Arsenic370	1	2.62458	2.62458	8.00288	0.00824702	-0.394349	0.543285	glycerophosphoethanolamine	Genotype:Arsenic	0.0438314	123874	C01233	HMDB00114
Genotype:Arsenic652	1	0.300922	0.300922	10.1648	0.00333832	-0.148993	0.16323	S-methylcysteine	Genotype:Arsenic	0.0224872	24417	HMDB02108
Genotype:Arsenic590	1	0.566031	0.566031	8.38214	0.00700293	0.0640263	0.246527	palmitoyl-docosahexaenoyl-glycerol (16:0/22:6) [2]*	Genotype:Arsenic	0.0392803	NA	HMDB07121
Genotype:Arsenic87	1	1.19086	1.19086	9.76783	0.00392241	0.206884	0.331248	1-palmitoyl-2-linoleoyl-GPI (16:0/18:2)	Genotype:Arsenic	0.0252658	NA	HMDB09784
Genotype:Arsenic76	1	0.259299	0.259299	24.8431	2.43537e-05	0.296684	0.0969213	1-palmitoyl-2-arachidonoyl-GPE (16:0/20:4)*	Genotype:Arsenic	0.00035403	9546800	HMDB05323
Genotype:Arsenic135	1	3.48911	3.48911	8.67088	0.00619223	0.303787	0.601793	2'-deoxyguanosine 5'-monophosphate (dGMP)	Genotype:Arsenic	0.035742	65059	C00362	HMDB01044
Genotype:Arsenic11	1	0.51028	0.51028	9.60264	0.00419716	0.322868	0.218691	1-(1-enyl-stearoyl)-2-linoleoyl-GPE (P-18:0/18:2)*	Genotype:Arsenic	0.0264099	NA	HMDB11376
Genotype:Arsenic77	1	0.984098	0.984098	20.0223	0.000102204	0.380194	0.210321	1-palmitoyl-2-arachidonoyl-GPI (16:0/20:4)*	Genotype:Arsenic	0.00126011	NA	HMDB09789
Genotype:Arsenic535	1	2.01001	2.01001	8.10554	0.00788822	0.417142	0.472421	N-formylphenylalanine	Genotype:Arsenic	0.0426261	759256
Genotype:Arsenic107	1	0.536478	0.536478	14.6547	0.000610967	0.437232	0.181513	1-stearoyl-2-arachidonoyl-GPS (18:0/20:4)	Genotype:Arsenic	0.00569721	NA	HMDB12383
Genotype:Arsenic416	1	1.40926	1.40926	8.7416	0.00600953	0.457431	0.38091	indole-3-carboxylate	Genotype:Arsenic	0.0348823	69867	C19837	HMDB03320
Genotype:Arsenic536	1	0.353259	0.353259	7.92006	0.00854938	0.538903	0.200357	N-glycolylneuraminate	Genotype:Arsenic	0.0449756	123802	C03410	HMDB00833
Genotype:Arsenic127	1	1.13438	1.13438	10.8546	0.00253447	0.548387	0.306685	2-aminooctanoate	Genotype:Arsenic	0.0182101	69522	HMDB00991
Genotype:Arsenic152	1	1.41297	1.41297	15.2895	0.000488464	0.624537	0.288397	2'-O-methylcytidine	Genotype:Arsenic	0.00477918	150971
Genotype:Arsenic612	1	0.586282	0.586282	12.4513	0.00136857	0.643387	0.205858	phosphoethanolamine	Genotype:Arsenic	0.010877	1015	C00346	HMDB00224
Genotype:Arsenic101	1	2.02636	2.02636	9.99641	0.00357373	0.649235	0.427128	1-palmitoyl-GPS (16:0)*	Genotype:Arsenic	0.0235854	9547100
Genotype:Arsenic21	1	1.57058	1.57058	10.5641	0.00284419	0.653291	0.365792	12-HEPE	Genotype:Arsenic	0.0199363	10041593	HMDB10202
Genotype:Arsenic300	1	1.19796	1.19796	12.9057	0.00115426	0.673037	0.289035	dehydroascorbate	Genotype:Arsenic	0.0094951	835	C05422	HMDB01264
Genotype:Arsenic658	1	0.404976	0.404976	10.4925	0.00292668	0.698907	0.186379	sphinganine	Genotype:Arsenic	0.0204109	3126	C00836	HMDB00269
Genotype:Arsenic100	1	3.98848	3.98848	20.1695	9.7612e-05	0.713944	0.421869	1-palmitoyl-GPI (16:0)	Genotype:Arsenic	0.00121217	NA	HMDB61695
Genotype:Arsenic126	1	3.10947	3.10947	9.3298	0.00469753	0.718813	0.547682	2-aminoheptanoate	Genotype:Arsenic	0.028651	227939
Genotype:Arsenic616	1	4.72212	4.72212	9.24858	0.00485865	0.759268	0.677879	pimeloylcarnitine/3-methyladipoylcarnitine (C7-DC)	Genotype:Arsenic	0.0293506	NA
Genotype:Arsenic273	1	1.52304	1.52304	14.5614	0.000631591	0.765392	0.306814	carnosine	Genotype:Arsenic	0.00584731	439224	C00386	HMDB00033
Genotype:Arsenic576	1	1.71601	1.71601	22.7562	4.45289e-05	0.801009	0.260514	oxalate (ethanedioate)	Genotype:Arsenic	0.000600617	971	C00209	HMDB02329
Genotype:Arsenic277	1	0.461805	0.461805	9.35969	0.00463969	0.826731	0.210727	ceramide (d18:1/14:0, d16:1/16:0)*	Genotype:Arsenic	0.0284326	NA
Genotype:Arsenic694	1	0.662403	0.662403	10.3875	0.00305231	0.879884	0.239567	sulfate*	Genotype:Arsenic	0.0210243	1118	C00059	HMDB01448
Genotype:Arsenic17	1	1.76084	1.76084	10.3389	0.00311229	0.913647	0.391511	1,5-anhydroglucitol (1,5-AG)	Genotype:Arsenic	0.0212392	64960	C07326	HMDB02712
Genotype:Arsenic688	1	1.30092	1.30092	13.5452	0.000911558	0.943545	0.294005	stearoyl-docosahexaenoyl-glycerol (18:0/22:6) [2]*	Genotype:Arsenic	0.00779654	NA
Genotype:Arsenic622	1	1.5254	1.5254	8.29739	0.00726218	0.99864	0.406764	prostaglandin F2alpha	Genotype:Arsenic	0.0401248	5280363	C00639	HMDB01139
Genotype:Arsenic611	1	1.95249	1.95249	11.7527	0.00178575	1.01277	0.386675	phosphoenolpyruvate (PEP)	Genotype:Arsenic	0.0135864	1005	C00074	HMDB00263
Genotype:Arsenic242	1	1.16689	1.16689	14.5825	0.000626869	1.04048	0.268361	arachidonoyl ethanolamide	Genotype:Arsenic	0.00581401	5281969	C11695	HMDB04080
Genotype:Arsenic727	1	1.76732	1.76732	8.04697	0.00809081	1.04952	0.444593	urate	Genotype:Arsenic	0.0433131	1175	C00366	HMDB00289
Genotype:Arsenic410	1	1.65396	1.65396	13.0241	0.00110455	1.11244	0.338072	trans-4-hydroxyproline	Genotype:Arsenic	0.00921987	5810	C01157	HMDB00725
Genotype:Arsenic122	1	1.95038	1.95038	12.9921	0.00111776	1.1593	0.367571	1-stearoyl-GPS (18:0)*	Genotype:Arsenic	0.00929003	9547101
Genotype:Arsenic552	1	0.945131	0.945131	11.9718	0.00164184	1.22622	0.266556	N-palmitoyl-sphinganine (d18:0/16:0)	Genotype:Arsenic	0.0126217	5283572	HMDB11760
Genotype:Arsenic223	1	3.36868	3.36868	9.06013	0.00525591	1.22924	0.578474	adipoylcarnitine (C6-DC)	Genotype:Arsenic	0.0313534	71296139	HMDB61677
Genotype:Arsenic113	1	1.32905	1.32905	13.9647	0.000782495	1.27453	0.292668	1-stearoyl-2-linoleoyl-GPE (18:0/18:2)*	Genotype:Arsenic	0.00695761	9546749	HMDB08994
Genotype:Arsenic85	1	1.58878	1.58878	12.0932	0.00156752	1.27577	0.343861	1-palmitoyl-2-linoleoyl-GPE (16:0/18:2)	Genotype:Arsenic	0.0122614	9546747	HMDB05322
Genotype:Arsenic253	1	4.28457	4.28457	9.89453	0.00372481	1.73744	0.624277	behenoyl dihydrosphingomyelin (d18:0/22:0)*	Genotype:Arsenic	0.0243197	NA	HMDB12091
Genotype:Arsenic209	1	8.96776	8.96776	12.1781	0.00151769	1.79888	0.814093	7-hydroxycholesterol (alpha or beta)	Genotype:Arsenic	0.0119518	107722	HMDB06119
Genotype:Arsenic661	1	3.51977	3.51977	9.11434	0.00513815	2.33543	0.589543	sphingomyelin (d18:0/20:0, d16:0/22:0)*	Genotype:Arsenic	0.0307219	NA
Genotype:Arsenic521	1	6.47052	6.47052	10.6318	0.0027686	2.50998	0.740096	N-acetylputrescine	Genotype:Arsenic	0.0195124	122356	C02714	HMDB02064

## Sheet: Diet Genotype Arsenic
	Df	Sum.Sq	Mean.Sq	F.value	Pr..F.	coefficients	std_err	chemical	treatment	q_value	N.PUBCHEM	N.KEGG	N.Group_HMDB
Diet:Genotype:Arsenic185	1	9.22663	9.22663	9.90147	0.00371431	-3.96046	1.25862	3-ureidopropionate	Diet:Genotype:Arsenic	0.0242888	111	C02642	HMDB00026
Diet:Genotype:Arsenic625	1	2.68154	2.68154	13.8938	0.000802868	-2.13509	0.572805	putrescine	Diet:Genotype:Arsenic	0.00711426	1045	C00134	HMDB01414
Diet:Genotype:Arsenic660	1	2.65534	2.65534	11.5794	0.00190919	-2.12464	0.624368	sphingomyelin (d18:0/18:0, d19:0/17:0)*	Diet:Genotype:Arsenic	0.0143356	NA	HMDB12087
Diet:Genotype:Arsenic359	1	2.52939	2.52939	9.70412	0.00402599	-2.07364	0.665663	glucuronate	Diet:Genotype:Arsenic	0.0256136	444791	C00191	HMDB00127
Diet:Genotype:Arsenic484	1	2.27522	2.27522	10.1324	0.00338223	-1.96669	0.617845	N,N,N-trimethyl-5-aminovalerate	Diet:Genotype:Arsenic	0.0226496	NA
Diet:Genotype:Arsenic555	1	1.92809	1.92809	8.59366	0.00639858	-1.81046	0.617589	N-stearoyl-sphinganine (d18:0/18:0)*	Diet:Genotype:Arsenic	0.0365653	5283573
Diet:Genotype:Arsenic700	1	1.81567	1.81567	17.7136	0.000214512	-1.75688	0.417435	taurocyamine	Diet:Genotype:Arsenic	0.00240906	68340	C01959	HMDB03584
Diet:Genotype:Arsenic381	1	1.75274	1.75274	8.94748	0.00551008	-1.72617	0.577075	glycosyl-N-stearoyl-sphingosine (d18:1/18:0)	Diet:Genotype:Arsenic	0.0325687	NA
Diet:Genotype:Arsenic552	1	0.739366	0.739366	9.36541	0.00462872	-1.12113	0.366345	N-palmitoyl-sphinganine (d18:0/16:0)	Diet:Genotype:Arsenic	0.0284326	5283572	HMDB11760
Diet:Genotype:Arsenic380	1	0.675891	0.675891	10.6343	0.00276577	-1.07192	0.328706	glycosyl-N-palmitoyl-sphingosine (d18:1/16:0)	Diet:Genotype:Arsenic	0.0195124	NA
Diet:Genotype:Arsenic583	1	0.580455	0.580455	10.5763	0.00283048	-0.993365	0.305452	palmitoyl dihydrosphingomyelin (d18:0/16:0)*	Diet:Genotype:Arsenic	0.0198672	9939965
Diet:Genotype:Arsenic115	1	0.517532	0.517532	33.3849	2.59734e-06	-0.937979	0.162337	1-stearoyl-2-oleoyl-GPC (18:0/18:1)	Diet:Genotype:Arsenic	4.79209e-05	NA	HMDB08038
Diet:Genotype:Arsenic112	1	0.250113	0.250113	8.54047	0.00654505	-0.652068	0.223127	1-stearoyl-2-linoleoyl-GPC (18:0/18:2)*	Diet:Genotype:Arsenic	0.0372786	NA	HMDB08039
Diet:Genotype:Arsenic284	1	0.214821	0.214821	11.966	0.00164547	-0.604314	0.174698	choline	Diet:Genotype:Arsenic	0.0126307	305	C00114	HMDB00097
Diet:Genotype:Arsenic75	1	0.224752	0.224752	11.9787	0.00163752	0.618124	0.178596	1-palmitoyl-2-arachidonoyl-GPC (16:0/20:4n6)	Diet:Genotype:Arsenic	0.0126217	10747814	HMDB07982
Diet:Genotype:Arsenic15	1	0.530298	0.530298	14.4175	0.000664884	0.949477	0.250057	1,2-dipalmitoyl-GPC (16:0/16:0)	Diet:Genotype:Arsenic	0.00612262	452110	HMDB00564
Diet:Genotype:Arsenic38	1	0.555236	0.555236	10.0107	0.00355308	0.971546	0.307066	1-carboxyethylvaline	Diet:Genotype:Arsenic	0.0235371	NA
Diet:Genotype:Arsenic16	1	0.558796	0.558796	7.65468	0.00960201	0.974656	0.35228	1,2-dipalmitoyl-GPE (16:0/16:0)*	Diet:Genotype:Arsenic	0.0494556	445468	HMDB08923
Diet:Genotype:Arsenic669	1	0.564275	0.564275	9.24625	0.00486335	0.979422	0.322097	sphingomyelin (d18:1/22:1, d18:2/22:0, d16:1/24:1)*	Diet:Genotype:Arsenic	0.0293506	NA	HMDB12104
Diet:Genotype:Arsenic670	1	0.597178	0.597178	9.28493	0.00478579	1.00757	0.330664	sphingomyelin (d18:1/22:2, d18:2/22:1, d16:1/24:2)*	Diet:Genotype:Arsenic	0.0290745	NA
Diet:Genotype:Arsenic57	1	0.610425	0.610425	9.91479	0.00369423	1.01869	0.323518	1-myristoyl-2-arachidonoyl-GPC (14:0/20:4)*	Diet:Genotype:Arsenic	0.0241881	NA	HMDB07883
Diet:Genotype:Arsenic161	1	0.637883	0.637883	11.021	0.00237361	1.04135	0.313678	3-(4-hydroxyphenyl)lactate	Diet:Genotype:Arsenic	0.0172705	9378	C03672	HMDB00755
Diet:Genotype:Arsenic586	1	0.670853	0.670853	25.5498	1.99632e-05	1.06792	0.211273	palmitoyl-arachidonoyl-glycerol (16:0/20:4) [2]*	Diet:Genotype:Arsenic	0.000298064	NA	HMDB07112
Diet:Genotype:Arsenic624	1	0.671316	0.671316	7.63389	0.00969025	1.06829	0.386647	pterin	Diet:Genotype:Arsenic	0.0497612	73000	C00715	HMDB00802
Diet:Genotype:Arsenic645	1	0.703796	0.703796	7.78894	0.00905292	1.09382	0.39193	S-adenosylhomocysteine (SAH)	Diet:Genotype:Arsenic	0.0471921	439155	C00021	HMDB00939
Diet:Genotype:Arsenic43	1	0.748209	0.748209	14.2025	0.000718185	1.12781	0.299264	1-linoleoyl-2-arachidonoyl-GPC (18:2/20:4n6)*	Diet:Genotype:Arsenic	0.00648626	NA	HMDB08147
Diet:Genotype:Arsenic675	1	0.760258	0.760258	8.29655	0.00726478	1.13685	0.39469	sphingomyelin (d18:2/23:0, d18:1/23:1, d17:1/24:1)*	Diet:Genotype:Arsenic	0.0401248	NA
Diet:Genotype:Arsenic29	1	0.764191	0.764191	8.2562	0.00739189	1.13979	0.396675	19,20-DiHDPA	Diet:Genotype:Arsenic	0.0406672	16061148	HMDB10214
Diet:Genotype:Arsenic60	1	0.834469	0.834469	10.9754	0.00241658	1.19105	0.359517	1-oleoyl-2-arachidonoyl-GPI (18:1/20:4) *	Diet:Genotype:Arsenic	0.0175121	NA	HMDB09844
Diet:Genotype:Arsenic183	1	0.956717	0.956717	10.1654	0.00333754	1.27531	0.399995	3-methylhistidine	Diet:Genotype:Arsenic	0.0224872	64969	C01152	HMDB00479
Diet:Genotype:Arsenic263	1	1.15522	1.15522	14.4495	0.000657323	1.40139	0.368664	beta-sitosterol	Diet:Genotype:Arsenic	0.00607465	222284	C01753	HMDB00852
Diet:Genotype:Arsenic459	1	1.1629	1.1629	31.9007	3.74204e-06	1.40604	0.248941	malonylcarnitine	Diet:Genotype:Arsenic	6.64309e-05	22833583	HMDB02095
Diet:Genotype:Arsenic674	1	1.29219	1.29219	8.15217	0.00773086	1.48213	0.519099	sphingomyelin (d18:2/21:0, d16:2/23:0)*	Diet:Genotype:Arsenic	0.0421283	NA
Diet:Genotype:Arsenic713	1	1.30924	1.30924	8.65116	0.00624424	1.49188	0.507221	thymine	Diet:Genotype:Arsenic	0.0359525	1135	C00178	HMDB00262
Diet:Genotype:Arsenic338	1	1.51389	1.51389	8.84393	0.00575542	1.60425	0.539447	fructosyllysine	Diet:Genotype:Arsenic	0.0336721	123708
Diet:Genotype:Arsenic298	1	2.82738	2.82738	10.9222	0.00246778	2.19239	0.66338	cytosine	Diet:Genotype:Arsenic	0.0177557	597	C00380	HMDB00630
Diet:Genotype:Arsenic281	1	3.27355	3.27355	8.85506	0.00572848	2.35903	0.792754	chenodeoxycholate	Diet:Genotype:Arsenic	0.0335525	10133	C02528	HMDB00518
Diet:Genotype:Arsenic52	1	3.70193	3.70193	24.3498	2.80243e-05	2.50864	0.508383	1-methyl-5-imidazoleacetate	Diet:Genotype:Arsenic	0.000397729	6451814	HMDB04988
Diet:Genotype:Arsenic405	1	4.44399	4.44399	17.2964	0.000246313	2.7486	0.660896	histidylalanine	Diet:Genotype:Arsenic	0.00270734	351667	HMDB28878
Diet:Genotype:Arsenic701	1	4.62918	4.62918	7.70892	0.00937596	2.80528	1.01037	taurodeoxycholate	Diet:Genotype:Arsenic	0.0486307	2733768	C05463	HMDB00896
Diet:Genotype:Arsenic210	1	4.699	4.699	8.52478	0.00658896	2.82636	0.968023	7-ketodeoxycholate	Diet:Genotype:Arsenic	0.037405	188292	HMDB00391
Diet:Genotype:Arsenic219	1	5.06174	5.06174	10.6858	0.00270972	2.93342	0.897367	adenosine 3',5'-diphosphate	Diet:Genotype:Arsenic	0.0192022	159296	C00054	HMDB00061
Diet:Genotype:Arsenic386	1	9.29572	9.29572	8.90234	0.0056156	3.97526	1.33234	guanidinosuccinate	Diet:Genotype:Arsenic	0.0330412	97856	C03139	HMDB03157

## Sheet: legend
Name	Definition
Df	Degree of freedom for the independent variable
Sum.Sq	sum of squares
Mean.Sq	mean of the sum of squares
F.value	test statistic from the F test
Pr..F.	p-value of the F-statistic.
coefficients	Beta coefficient of the linear model in comparison to the reference group (control, control, WT)
std_err	Standard error of coefficient
chemical	Meatabolite tested
treatment	treatmment or interaction tested
q_value	multiple comparison corrected p-value
N.PUBCHEM	Accession number PUBCHEM
N.KEGG	Accession number KEGG
N.Group_HMDB	Accession number HMDB
